# Supplementary material for: Passive case detection of malaria in Ratanakiri Province (Cambodia) to detect villages at higher risk for malaria
Source: Malar J. 2017 Mar 6;16:104. doi: 10.1186/s12936-017-1758-3 (PMC5340042; doi:10.1186/s12936-017-1758-3)
Supplement: Supplementary file 3 — Additional file 3. Incidence rate ratio with 2010 as reference. [file 12936_2017_1758_MOESM3_ESM.xlsx]

## Sheet: IRR
Incidence rate ratio (IRR) with 2010 as reference ( IR Yn/IR 2010)
Mixed-effects negative binomial regression
using village as random effect and year as categorical fixed effect
(157 Villages reporting each year)
All Plasmodium
year	IRR	p value	IRR 95%
2010	-	-	-	-
2011	1.0034	0.955	0.891301	1.1296
2012	0.586283	<0.0005	0.519073	0.662194
2013	0.269724	<0.0005	0.237517	0.306298
2014	0.347107	<0.0005	0.306166	0.393522
P.falciparum
year	IRR	p value	IRR 95%
2010	-	-	-	-
2011	0.896224	0.101	0.786093	1.02178
2012	0.457756	<0.0005	0.399177	0.524932
2013	0.185292	<0.0005	0.160056	0.214506
2014	0.208095	<0.0005	0.180159	0.240363
Mixed infection
year	IRR	p value	IRR 95%
2010	-	-	-	-
2011	1.30188	0.178	0.886759	1.91133
2012	2.64042	<0.0005	1.79963	3.87402
2013	1.42057	0.084	0.953776	2.11582
2014	1.89937	0.001	1.30362	2.76736
P.vivax
year	IRR	p value	IRR 95%
2010	-	-	-	-
2011	1.44262	<0.0005	1.23037	1.69148
2012	1.01625	0.847	0.863197	1.19644
2013	0.553927	<0.0005	0.466783	0.657338
2014	0.806456	0.012	0.681933	0.953719
Each model was verified versus a standard negative binomial regression
A mixed-effects model was always required.
