# Supplementary material for: Passive case detection of malaria in Ratanakiri Province (Cambodia) to detect villages at higher risk for malaria
Source: Malar J. 2017 Mar 6;16:104. doi: 10.1186/s12936-017-1758-3 (PMC5340042; doi:10.1186/s12936-017-1758-3)
Supplement: Supplementary file 12 — Additional file 12. Raw data file. This file contains all raw data used for all analyses in this study. [file 12936_2017_1758_MOESM12_ESM.csv]

district	hf	code_hf	codevill	codemalarest	malarestTM	malarestcluster	namevill	lat	long	pop2008	year	month	pos	death	pf	mix	pv	fem04	mal04	fem514	mal514	fem1549	mal1549	fem50	mal50	allposfem	allposmal	datasource
Anduong Meas	Andaung Meas	160104	1601010100				Malik	13.848578	107.265613	598.00	2012	01	5.00	0.00	2.00	0.00	3.00	0.00	0.00	0.00	1.00	1.00	3.00	0.00	0.00	1.00	4.00	HF
Anduong Meas	Andaung Meas	160104	1601010100				Malik	13.848578	107.265613	598.00	2013	01	1.00	0.00	0.00	1.00	0.00	0.00	0.00	0.00	0.00	1.00	0.00	0.00	0.00	1.00	0.00	HF
Anduong Meas	Andaung Meas	160104	1601010100				Malik	13.848578	107.265613	598.00	2014	02	1.00	0.00	0.00	1.00	0.00	0.00	0.00	0.00	0.00	1.00	0.00	0.00	0.00	1.00	0.00	HF
Anduong Meas	Andaung Meas	160104	1601010100				Malik	13.848578	107.265613	598.00	2014	03	1.00	0.00	0.00	0.00	1.00	0.00	0.00	1.00	0.00	0.00	0.00	0.00	0.00	1.00	0.00	HF
Anduong Meas	Andaung Meas	160104	1601010100				Malik	13.848578	107.265613	598.00	2012	04	1.00	0.00	0.00	0.00	1.00	0.00	0.00	0.00	0.00	0.00	1.00	0.00	0.00	0.00	1.00	HF
Anduong Meas	Andaung Meas	160104	1601010100				Malik	13.848578	107.265613	598.00	2013	04	2.00	0.00	0.00	0.00	2.00	0.00	0.00	1.00	0.00	0.00	1.00	0.00	0.00	1.00	1.00	HF
Anduong Meas	Andaung Meas	160104	1601010100				Malik	13.848578	107.265613	598.00	2012	05	1.00	0.00	0.00	1.00	0.00	0.00	0.00	0.00	0.00	0.00	1.00	0.00	0.00	0.00	1.00	HF
Anduong Meas	Andaung Meas	160104	1601010100				Malik	13.848578	107.265613	598.00	2013	05	1.00	0.00	0.00	0.00	1.00	0.00	0.00	1.00	0.00	0.00	0.00	0.00	0.00	1.00	0.00	HF
Anduong Meas	Andaung Meas	160104	1601010100				Malik	13.848578	107.265613	598.00	2013	06	1.00	0.00	0.00	0.00	1.00	0.00	0.00	0.00	0.00	0.00	1.00	0.00	0.00	0.00	1.00	HF
Anduong Meas	Andaung Meas	160104	1601010100				Malik	13.848578	107.265613	598.00	2012	07	1.00	0.00	0.00	0.00	1.00	0.00	0.00	0.00	0.00	0.00	1.00	0.00	0.00	0.00	1.00	HF
Anduong Meas	Andaung Meas	160104	1601010100				Malik	13.848578	107.265613	598.00	2013	07	1.00	0.00	0.00	0.00	1.00	0.00	0.00	0.00	0.00	0.00	1.00	0.00	0.00	0.00	1.00	HF
Anduong Meas	Andaung Meas	160104	1601010100				Malik	13.848578	107.265613	598.00	2012	08	6.00	0.00	1.00	2.00	3.00	0.00	0.00	0.00	0.00	3.00	3.00	0.00	0.00	3.00	3.00	HF
Anduong Meas	Andaung Meas	160104	1601010100				Malik	13.848578	107.265613	598.00	2013	08	1.00	0.00	0.00	1.00	0.00	0.00	0.00	0.00	0.00	0.00	0.00	1.00	0.00	1.00	0.00	HF
Anduong Meas	Andaung Meas	160104	1601010100				Malik	13.848578	107.265613	598.00	2014	08	2.00	0.00	0.00	0.00	2.00	0.00	0.00	0.00	0.00	0.00	2.00	0.00	0.00	0.00	2.00	HF
Anduong Meas	Andaung Meas	160104	1601010100				Malik	13.848578	107.265613	598.00	2012	09	4.00	0.00	1.00	2.00	1.00	0.00	1.00	2.00	0.00	0.00	1.00	0.00	0.00	2.00	2.00	HF
Anduong Meas	Andaung Meas	160104	1601010100				Malik	13.848578	107.265613	598.00	2013	09	2.00	0.00	0.00	2.00	0.00	0.00	0.00	0.00	0.00	0.00	2.00	0.00	0.00	0.00	2.00	HF
Anduong Meas	Andaung Meas	160104	1601010100				Malik	13.848578	107.265613	598.00	2012	10	5.00	0.00	3.00	2.00	0.00	0.00	0.00	0.00	1.00	2.00	2.00	0.00	0.00	2.00	3.00	HF
Anduong Meas	Andaung Meas	160104	1601010100				Malik	13.848578	107.265613	598.00	2014	10	2.00	0.00	0.00	1.00	1.00	0.00	0.00	0.00	0.00	1.00	0.00	0.00	1.00	1.00	1.00	HF
Anduong Meas	Andaung Meas	160104	1601010100				Malik	13.848578	107.265613	598.00	2012	11	7.00	0.00	4.00	1.00	2.00	0.00	0.00	1.00	0.00	3.00	3.00	0.00	0.00	4.00	3.00	HF
Anduong Meas	Andaung Meas	160104	1601010100				Malik	13.848578	107.265613	598.00	2013	11	1.00	0.00	0.00	0.00	1.00	0.00	0.00	0.00	0.00	0.00	1.00	0.00	0.00	0.00	1.00	HF
Anduong Meas	Andaung Meas	160104	1601010100				Malik	13.848578	107.265613	598.00	2014	11	2.00	0.00	0.00	1.00	1.00	0.00	0.00	0.00	0.00	0.00	2.00	0.00	0.00	0.00	2.00	HF
Anduong Meas	Andaung Meas	160104	1601010100				Malik	13.848578	107.265613	598.00	2012	12	5.00	0.00	0.00	3.00	2.00	0.00	0.00	1.00	0.00	1.00	3.00	0.00	0.00	2.00	3.00	HF
Anduong Meas	Andaung Meas	160104	1601010100				Malik	13.848578	107.265613	598.00	2014	12	3.00	0.00	1.00	0.00	2.00	0.00	0.00	0.00	0.00	1.00	2.00	0.00	0.00	1.00	2.00	HF
Anduong Meas	Andaung Meas	160104	1601010200				Katae (Malik)	13.818705	107.280122	452.00	2014	01	1.00	0.00	0.00	0.00	1.00	0.00	0.00	1.00	0.00	0.00	0.00	0.00	0.00	1.00	0.00	HF
Anduong Meas	Andaung Meas	160104	1601010200				Katae (Malik)	13.818705	107.280122	452.00	2013	06	1.00	0.00	0.00	0.00	1.00	0.00	0.00	0.00	0.00	0.00	0.00	0.00	1.00	0.00	1.00	HF
Anduong Meas	Andaung Meas	160104	1601010200				Katae (Malik)	13.818705	107.280122	452.00	2014	07	1.00	0.00	0.00	0.00	1.00	0.00	0.00	0.00	0.00	0.00	1.00	0.00	0.00	0.00	1.00	HF
Anduong Meas	Andaung Meas	160104	1601010200				Katae (Malik)	13.818705	107.280122	452.00	2012	08	1.00	0.00	0.00	1.00	0.00	0.00	0.00	0.00	0.00	0.00	1.00	0.00	0.00	0.00	1.00	HF
Anduong Meas	Andaung Meas	160104	1601010200				Katae (Malik)	13.818705	107.280122	452.00	2014	08	2.00	0.00	0.00	0.00	2.00	0.00	1.00	0.00	1.00	0.00	0.00	0.00	0.00	0.00	2.00	HF
Anduong Meas	Andaung Meas	160104	1601010200				Katae (Malik)	13.818705	107.280122	452.00	2012	09	4.00	0.00	0.00	1.00	3.00	0.00	0.00	0.00	1.00	2.00	1.00	0.00	0.00	2.00	2.00	HF
Anduong Meas	Andaung Meas	160104	1601010200				Katae (Malik)	13.818705	107.280122	452.00	2013	09	1.00	0.00	1.00	0.00	0.00	0.00	0.00	0.00	0.00	1.00	0.00	0.00	0.00	1.00	0.00	HF
Anduong Meas	Andaung Meas	160104	1601010200				Katae (Malik)	13.818705	107.280122	452.00	2012	11	1.00	0.00	0.00	0.00	1.00	0.00	0.00	0.00	0.00	0.00	1.00	0.00	0.00	0.00	1.00	HF
Anduong Meas	Andaung Meas	160104	1601010200				Katae (Malik)	13.818705	107.280122	452.00	2012	12	1.00	0.00	0.00	0.00	1.00	0.00	0.00	0.00	0.00	0.00	1.00	0.00	0.00	0.00	1.00	HF
Anduong Meas	Andaung Meas	160104	1601010300				Ka Hal	13.817262	107.294602	444.00	2012	01	2.00	0.00	0.00	2.00	0.00	0.00	0.00	0.00	0.00	2.00	0.00	0.00	0.00	2.00	0.00	HF
Anduong Meas	Andaung Meas	160104	1601010300				Ka Hal	13.817262	107.294602	444.00	2013	01	1.00	0.00	1.00	0.00	0.00	0.00	0.00	1.00	0.00	0.00	0.00	0.00	0.00	1.00	0.00	HF
Anduong Meas	Andaung Meas	160104	1601010300				Ka Hal	13.817262	107.294602	444.00	2012	02	1.00	0.00	1.00	0.00	0.00	0.00	0.00	0.00	0.00	0.00	1.00	0.00	0.00	0.00	1.00	HF
Anduong Meas	Andaung Meas	160104	1601010300				Ka Hal	13.817262	107.294602	444.00	2012	07	1.00	0.00	0.00	0.00	1.00	0.00	0.00	0.00	0.00	0.00	1.00	0.00	0.00	0.00	1.00	HF
Anduong Meas	Andaung Meas	160104	1601010300				Ka Hal	13.817262	107.294602	444.00	2012	09	1.00	0.00	0.00	1.00	0.00	0.00	0.00	0.00	0.00	0.00	1.00	0.00	0.00	0.00	1.00	HF
Anduong Meas	Andaung Meas	160104	1601010300				Ka Hal	13.817262	107.294602	444.00	2013	09	1.00	0.00	0.00	0.00	1.00	0.00	0.00	0.00	1.00	0.00	0.00	0.00	0.00	0.00	1.00	HF
Anduong Meas	Andaung Meas	160104	1601010300				Ka Hal	13.817262	107.294602	444.00	2012	10	1.00	0.00	0.00	0.00	1.00	0.00	0.00	1.00	0.00	0.00	0.00	0.00	0.00	1.00	0.00	HF
Anduong Meas	Andaung Meas	160104	1601010300				Ka Hal	13.817262	107.294602	444.00	2013	10	2.00	0.00	0.00	1.00	1.00	0.00	0.00	0.00	1.00	0.00	1.00	0.00	0.00	0.00	2.00	HF
Anduong Meas	Andaung Meas	160104	1601010300				Ka Hal	13.817262	107.294602	444.00	2012	11	1.00	0.00	0.00	0.00	1.00	0.00	0.00	1.00	0.00	0.00	0.00	0.00	0.00	1.00	0.00	HF
Anduong Meas	Andaung Meas	160104	1601010300				Ka Hal	13.817262	107.294602	444.00	2012	12	1.00	0.00	0.00	1.00	0.00	0.00	0.00	1.00	0.00	0.00	0.00	0.00	0.00	1.00	0.00	HF
Anduong Meas	Andaung Meas	160104	1601010400				Lom	13.85282	107.295247	1171.00	2013	01	1.00	0.00	1.00	0.00	0.00	0.00	0.00	0.00	0.00	0.00	1.00	0.00	0.00	0.00	1.00	HF
Anduong Meas	Andaung Meas	160104	1601010400				Lom	13.85282	107.295247	1171.00	2013	02	1.00	0.00	1.00	0.00	0.00	0.00	0.00	0.00	0.00	0.00	1.00	0.00	0.00	0.00	1.00	HF
Anduong Meas	Andaung Meas	160104	1601010400				Lom	13.85282	107.295247	1171.00	2013	04	1.00	0.00	0.00	0.00	1.00	0.00	0.00	0.00	0.00	0.00	1.00	0.00	0.00	0.00	1.00	HF
Anduong Meas	Andaung Meas	160104	1601010400				Lom	13.85282	107.295247	1171.00	2013	06	1.00	0.00	0.00	0.00	1.00	0.00	0.00	0.00	0.00	0.00	1.00	0.00	0.00	0.00	1.00	HF
Anduong Meas	Andaung Meas	160104	1601010400				Lom	13.85282	107.295247	1171.00	2013	07	1.00	0.00	0.00	0.00	1.00	0.00	0.00	0.00	0.00	0.00	1.00	0.00	0.00	0.00	1.00	HF
Anduong Meas	Andaung Meas	160104	1601010400				Lom	13.85282	107.295247	1171.00	2013	08	2.00	0.00	0.00	1.00	1.00	0.00	0.00	0.00	0.00	0.00	2.00	0.00	0.00	0.00	2.00	HF
Anduong Meas	Andaung Meas	160104	1601010400				Lom	13.85282	107.295247	1171.00	2012	09	2.00	0.00	0.00	2.00	0.00	0.00	0.00	0.00	0.00	0.00	2.00	0.00	0.00	0.00	2.00	HF
Anduong Meas	Andaung Meas	160104	1601010400				Lom	13.85282	107.295247	1171.00	2013	09	1.00	0.00	0.00	1.00	0.00	0.00	0.00	0.00	1.00	0.00	0.00	0.00	0.00	0.00	1.00	HF
Anduong Meas	Andaung Meas	160104	1601010400				Lom	13.85282	107.295247	1171.00	2014	11	3.00	0.00	1.00	2.00	0.00	0.00	0.00	0.00	0.00	0.00	1.00	1.00	1.00	1.00	2.00	HF
Anduong Meas	Andaung Meas	160104	1601010401				O K�b	13.862433	107.296076	451.00	2014	04	1.00	0.00	0.00	0.00	1.00	0.00	0.00	0.00	0.00	0.00	1.00	0.00	0.00	0.00	1.00	HF
Anduong Meas	Andaung Meas	160104	1601010401				O K�b	13.862433	107.296076	451.00	2013	06	1.00	0.00	0.00	0.00	1.00	0.00	0.00	0.00	0.00	1.00	0.00	0.00	0.00	1.00	0.00	HF
Anduong Meas	Andaung Meas	160104	1601010401				O K�b	13.862433	107.296076	451.00	2014	07	1.00	0.00	0.00	1.00	0.00	0.00	0.00	0.00	0.00	0.00	1.00	0.00	0.00	0.00	1.00	HF
Anduong Meas	Andaung Meas	160104	1601010401				O K�b	13.862433	107.296076	451.00	2014	08	2.00	0.00	0.00	0.00	2.00	0.00	0.00	0.00	0.00	0.00	1.00	0.00	1.00	0.00	2.00	HF
Anduong Meas	Andaung Meas	160104	1601010401				O K�b	13.862433	107.296076	451.00	2014	11	6.00	0.00	0.00	6.00	0.00	0.00	0.00	0.00	0.00	0.00	4.00	1.00	1.00	1.00	5.00	HF
Anduong Meas	Andaung Meas	160104	1601010500								2012	10	1.00	0.00	1.00	0.00	0.00	0.00	0.00	0.00	1.00	0.00	0.00	0.00	0.00	0.00	1.00	HF
Anduong Meas	Andaung Meas	160104	1601010600								2012	01	4.00	0.00	0.00	1.00	3.00	1.00	1.00	1.00	0.00	0.00	1.00	0.00	0.00	2.00	2.00	HF
Anduong Meas	Andaung Meas	160104	1601010600								2012	02	1.00	0.00	1.00	0.00	0.00	0.00	0.00	0.00	0.00	0.00	1.00	0.00	0.00	0.00	1.00	HF
Anduong Meas	Andaung Meas	160104	1601010600								2012	03	2.00	0.00	1.00	0.00	1.00	0.00	0.00	1.00	0.00	0.00	1.00	0.00	0.00	1.00	1.00	HF
Anduong Meas	Andaung Meas	160104	1601010600								2012	05	2.00	0.00	0.00	0.00	2.00	0.00	0.00	0.00	1.00	0.00	1.00	0.00	0.00	0.00	2.00	HF
Anduong Meas	Andaung Meas	160104	1601010600								2012	07	3.00	0.00	0.00	1.00	2.00	0.00	0.00	0.00	0.00	0.00	3.00	0.00	0.00	0.00	3.00	HF
Anduong Meas	Andaung Meas	160104	1601010600								2012	08	3.00	0.00	0.00	2.00	1.00	0.00	0.00	0.00	0.00	0.00	2.00	0.00	1.00	0.00	3.00	HF
Anduong Meas	Andaung Meas	160104	1601010600								2012	09	2.00	0.00	1.00	0.00	1.00	0.00	0.00	0.00	0.00	0.00	1.00	0.00	1.00	0.00	2.00	HF
Anduong Meas	Andaung Meas	160104	1601010600								2012	10	3.00	0.00	2.00	0.00	1.00	0.00	0.00	0.00	0.00	1.00	1.00	0.00	1.00	1.00	2.00	HF
Anduong Meas	Andaung Meas	160104	1601010600								2012	11	1.00	0.00	0.00	0.00	1.00	0.00	0.00	0.00	0.00	0.00	1.00	0.00	0.00	0.00	1.00	HF
Anduong Meas	Andaung Meas	160104	1601030100	3131	N	3131	Ka Chout	13.9110637318156	107.326487227913	588.00	2013	01	1.00	0.00	0.00	1.00	0.00	0.00	0.00	0.00	0.00	0.00	1.00	0.00	0.00	0.00	1.00	HF
Anduong Meas	Andaung Meas	160104	1601030100	3131	N	3131	Ka Chout	13.9110637318156	107.326487227913	588.00	2014	01	1.00	0.00	0.00	0.00	1.00	0.00	0.00	0.00	0.00	0.00	0.00	1.00	0.00	1.00	0.00	HF
Anduong Meas	Andaung Meas	160104	1601030100	3131	N	3131	Ka Chout	13.9110637318156	107.326487227913	588.00	2012	06	1.00	0.00	0.00	0.00	1.00	0.00	0.00	1.00	0.00	0.00	0.00	0.00	0.00	1.00	0.00	HF
Anduong Meas	Andaung Meas	160104	1601030100	3131	N	3131	Ka Chout	13.9110637318156	107.326487227913	588.00	2014	07	1.00	0.00	0.00	0.00	1.00	0.00	0.00	0.00	0.00	0.00	1.00	0.00	0.00	0.00	1.00	HF
Anduong Meas	Andaung Meas	160104	1601030100	3131	N	3131	Ka Chout	13.9110637318156	107.326487227913	588.00	2012	09	1.00	0.00	0.00	1.00	0.00	0.00	0.00	0.00	0.00	0.00	1.00	0.00	0.00	0.00	1.00	HF
Anduong Meas	Andaung Meas	160104	1601030100	3131	N	3131	Ka Chout	13.9110637318156	107.326487227913	588.00	2012	10	4.00	0.00	0.00	3.00	1.00	1.00	0.00	1.00	0.00	0.00	2.00	0.00	0.00	2.00	2.00	HF
Anduong Meas	Andaung Meas	160104	1601030100	3131	N	3131	Ka Chout	13.9110637318156	107.326487227913	588.00	2012	11	3.00	0.00	0.00	2.00	1.00	1.00	0.00	1.00	0.00	0.00	1.00	0.00	0.00	2.00	1.00	HF
Anduong Meas	Andaung Meas	160104	1601030100	3131	N	3131	Ka Chout	13.9110637318156	107.326487227913	588.00	2012	12	2.00	0.00	0.00	1.00	1.00	0.00	0.00	0.00	1.00	0.00	1.00	0.00	0.00	0.00	2.00	HF
Anduong Meas	Andaung Meas	160104	1601030100	3131	N	3131	Ka Chout	13.9110637318156	107.326487227913	588.00	2014	12	2.00	0.00	0.00	2.00	0.00	0.00	1.00	0.00	0.00	0.00	0.00	0.00	1.00	0.00	2.00	HF
Anduong Meas	Andaung Meas	160104	1601030200	3146	N	3146	Nay	13.9244670649172	107.341181134531	322.00	2012	12	1.00	0.00	0.00	0.00	1.00	0.00	0.00	0.00	0.00	0.00	0.00	1.00	0.00	1.00	0.00	HF
Anduong Meas	Andaung Meas	160104	1601030200	3146	N	3146	Nay	13.9244670649172	107.341181134531	322.00	2014	12	1.00	0.00	0.00	1.00	0.00	0.00	0.00	0.00	0.00	0.00	1.00	0.00	0.00	0.00	1.00	HF
Anduong Meas	Andaung Meas	160104	1601030300	3145	N	3145	Muoy	13.9695243476861	107.3206614602	390.00	2013	06	1.00	0.00	0.00	0.00	1.00	0.00	0.00	1.00	0.00	0.00	0.00	0.00	0.00	1.00	0.00	HF
Anduong Meas	Andaung Meas	160104	1601030300	3145	N	3145	Muoy	13.9695243476861	107.3206614602	390.00	2013	07	1.00	0.00	0.00	0.00	1.00	0.00	0.00	1.00	0.00	0.00	0.00	0.00	0.00	1.00	0.00	HF
Anduong Meas	Andaung Meas	160104	1601030300	3145	N	3145	Muoy	13.9695243476861	107.3206614602	390.00	2014	12	1.00	0.00	1.00	0.00	0.00	0.00	0.00	0.00	1.00	0.00	0.00	0.00	0.00	0.00	1.00	HF
Anduong Meas	Andaung Meas	160104	1601030500	3122	N	3122	Chang	14.0233282050713	107.349898714852	450.00	2013	11	1.00	0.00	1.00	0.00	0.00	0.00	0.00	0.00	0.00	1.00	0.00	0.00	0.00	1.00	0.00	HF
Anduong Meas	Andaung Meas	160104	1601030600	3152	N	3152	Ta Nga	13.989997625099	107.382277001738	332.00	2013	11	1.00	0.00	0.00	0.00	1.00	0.00	0.00	0.00	0.00	0.00	1.00	0.00	0.00	0.00	1.00	HF
Anduong Meas	Andaung Meas	160104	1601030800	3141	N	3141	Ket	13.9631344809592	107.360250276758	732.00	2012	05	1.00	0.00	0.00	0.00	1.00	0.00	1.00	0.00	0.00	0.00	0.00	0.00	0.00	0.00	1.00	HF
Anduong Meas	Andaung Meas	160104	1601031000				Dal	13.981819	107.354793	485.00	2012	01	2.00	0.00	0.00	0.00	2.00	0.00	0.00	1.00	0.00	0.00	1.00	0.00	0.00	1.00	1.00	HF
Anduong Meas	Andaung Meas	160104	1601031000				Dal	13.981819	107.354793	485.00	2012	02	1.00	0.00	1.00	0.00	0.00	0.00	0.00	0.00	0.00	1.00	0.00	0.00	0.00	1.00	0.00	HF
Anduong Meas	Andaung Meas	160104	1601031000				Dal	13.981819	107.354793	485.00	2012	04	1.00	0.00	0.00	1.00	0.00	0.00	0.00	1.00	0.00	0.00	0.00	0.00	0.00	1.00	0.00	HF
Anduong Meas	Andaung Meas	160104	1601031000				Dal	13.981819	107.354793	485.00	2013	04	1.00	0.00	0.00	0.00	1.00	0.00	0.00	0.00	0.00	0.00	1.00	0.00	0.00	0.00	1.00	HF
Anduong Meas	Andaung Meas	160104	1601031000				Dal	13.981819	107.354793	485.00	2012	06	1.00	0.00	0.00	0.00	1.00	0.00	0.00	0.00	0.00	0.00	1.00	0.00	0.00	0.00	1.00	HF
Anduong Meas	Andaung Meas	160104	1601031000				Dal	13.981819	107.354793	485.00	2013	08	1.00	0.00	0.00	1.00	0.00	0.00	0.00	1.00	0.00	0.00	0.00	0.00	0.00	1.00	0.00	HF
Anduong Meas	Andaung Meas	160104	1601031000				Dal	13.981819	107.354793	485.00	2012	09	1.00	0.00	0.00	0.00	1.00	0.00	1.00	0.00	0.00	0.00	0.00	0.00	0.00	0.00	1.00	HF
Anduong Meas	Andaung Meas	160104	1601031000				Dal	13.981819	107.354793	485.00	2014	10	1.00	0.00	0.00	0.00	1.00	0.00	0.00	1.00	0.00	0.00	0.00	0.00	0.00	1.00	0.00	HF
Anduong Meas	Andaung Meas	160104	1601031000				Dal	13.981819	107.354793	485.00	2012	12	1.00	0.00	0.00	1.00	0.00	0.00	0.00	0.00	0.00	0.00	1.00	0.00	0.00	0.00	1.00	HF
Anduong Meas	Andaung Meas	160104	1601031000				Dal	13.981819	107.354793	485.00	2014	12	2.00	0.00	0.00	0.00	2.00	1.00	0.00	0.00	0.00	0.00	1.00	0.00	0.00	1.00	1.00	HF
Anduong Meas	Andaung Meas	160104	1601031003				Veal Leng			74.00	2014	01	1.00	0.00	0.00	0.00	1.00	0.00	1.00	0.00	0.00	0.00	0.00	0.00	0.00	0.00	1.00	HF
Anduong Meas	Andaung Meas	160104	1601031003				Veal Leng			74.00	2013	06	1.00	0.00	0.00	0.00	1.00	0.00	0.00	0.00	0.00	1.00	0.00	0.00	0.00	1.00	0.00	HF
Anduong Meas	Andaung Meas	160104	1601031003				Veal Leng			74.00	2013	10	1.00	0.00	0.00	1.00	0.00	0.00	0.00	0.00	0.00	0.00	1.00	0.00	0.00	0.00	1.00	HF
Anduong Meas	Andaung Meas	160104	1601031100				Tang Se	13.990058	107.381765	1016.00	2013	07	1.00	0.00	0.00	0.00	1.00	0.00	0.00	1.00	0.00	0.00	0.00	0.00	0.00	1.00	0.00	HF
Anduong Meas	Andaung Meas	160104	1601031101				Tang Loum	13.874754	107.406388	989.00	2013	08	1.00	0.00	0.00	0.00	1.00	0.00	0.00	0.00	0.00	1.00	0.00	0.00	0.00	1.00	0.00	HF
Anduong Meas	Andaung Meas	160104	1601031103				Tang se Barkham			122.00	2014	08	1.00	0.00	0.00	0.00	1.00	0.00	0.00	0.00	1.00	0.00	0.00	0.00	0.00	0.00	1.00	HF
Anduong Meas	Andaung Meas	160104	1601031200	3147	Y	3147	Nhang	13.8772758049801	107.393374754943	205.00	2012	01	1.00	0.00	1.00	0.00	0.00	0.00	0.00	0.00	0.00	1.00	0.00	0.00	0.00	1.00	0.00	HF
Anduong Meas	Andaung Meas	160104	1601031200	3147	Y	3147	Nhang	13.8772758049801	107.393374754943	205.00	2013	01	1.00	0.00	0.00	0.00	1.00	0.00	0.00	0.00	0.00	0.00	1.00	0.00	0.00	0.00	1.00	HF
Anduong Meas	Andaung Meas	160104	1601031200	3147	Y	3147	Nhang	13.8772758049801	107.393374754943	205.00	2014	01	1.00	0.00	0.00	0.00	1.00	0.00	0.00	0.00	0.00	0.00	1.00	0.00	0.00	0.00	1.00	HF
Anduong Meas	Andaung Meas	160104	1601031200	3147	Y	3147	Nhang	13.8772758049801	107.393374754943	205.00	2012	02	1.00	0.00	0.00	1.00	0.00	0.00	0.00	0.00	0.00	0.00	1.00	0.00	0.00	0.00	1.00	HF
Anduong Meas	Andaung Meas	160104	1601031200	3147	Y	3147	Nhang	13.8772758049801	107.393374754943	205.00	2012	05	1.00	0.00	0.00	0.00	1.00	0.00	0.00	1.00	0.00	0.00	0.00	0.00	0.00	1.00	0.00	HF
Anduong Meas	Andaung Meas	160104	1601031200	3147	Y	3147	Nhang	13.8772758049801	107.393374754943	205.00	2013	05	1.00	0.00	0.00	0.00	1.00	0.00	0.00	0.00	0.00	0.00	1.00	0.00	0.00	0.00	1.00	HF
Anduong Meas	Andaung Meas	160104	1601031200	3147	Y	3147	Nhang	13.8772758049801	107.393374754943	205.00	2012	07	1.00	0.00	1.00	0.00	0.00	0.00	0.00	0.00	0.00	0.00	1.00	0.00	0.00	0.00	1.00	HF
Anduong Meas	Andaung Meas	160104	1601031200	3147	Y	3147	Nhang	13.8772758049801	107.393374754943	205.00	2012	09	1.00	0.00	0.00	0.00	1.00	0.00	0.00	0.00	0.00	0.00	1.00	0.00	0.00	0.00	1.00	HF
Anduong Meas	Andaung Meas	160104	1601031200	3147	Y	3147	Nhang	13.8772758049801	107.393374754943	205.00	2013	10	1.00	0.00	0.00	1.00	0.00	0.00	0.00	0.00	0.00	0.00	1.00	0.00	0.00	0.00	1.00	HF
Anduong Meas	Andaung Meas	160104	1601031200	3147	Y	3147	Nhang	13.8772758049801	107.393374754943	205.00	2014	12	1.00	0.00	1.00	0.00	0.00	0.00	0.00	0.00	0.00	0.00	1.00	0.00	0.00	0.00	1.00	HF
Anduong Meas	Andaung Meas	160104	1601031700								2012	01	1.00	0.00	1.00	0.00	0.00	0.00	0.00	0.00	0.00	1.00	0.00	0.00	0.00	1.00	0.00	HF
Anduong Meas	Andaung Meas	160104	1601031700								2012	02	1.00	0.00	0.00	1.00	0.00	0.00	0.00	0.00	0.00	0.00	0.00	1.00	0.00	1.00	0.00	HF
Anduong Meas	Andaung Meas	160104	1601031700								2013	05	1.00	0.00	0.00	0.00	1.00	0.00	0.00	0.00	0.00	0.00	1.00	0.00	0.00	0.00	1.00	HF
Anduong Meas	Andaung Meas	160104	1601031700								2012	08	2.00	0.00	0.00	0.00	2.00	0.00	0.00	0.00	0.00	1.00	0.00	0.00	1.00	1.00	1.00	HF
Anduong Meas	Andaung Meas	160104	1601031700								2012	12	1.00	0.00	0.00	1.00	0.00	0.00	0.00	0.00	0.00	1.00	0.00	0.00	0.00	1.00	0.00	HF
Anduong Meas	Andaung Meas	160104	1601031800								2012	02	1.00	0.00	1.00	0.00	0.00	0.00	0.00	0.00	0.00	0.00	1.00	0.00	0.00	0.00	1.00	HF
Anduong Meas	Andaung Meas	160104	1601031800								2012	08	1.00	0.00	0.00	0.00	1.00	0.00	0.00	0.00	0.00	0.00	1.00	0.00	0.00	0.00	1.00	HF
Anduong Meas	Andaung Meas	160104	1601031800								2012	09	2.00	0.00	1.00	1.00	0.00	0.00	0.00	0.00	0.00	0.00	2.00	0.00	0.00	0.00	2.00	HF
Anduong Meas	Andaung Meas	160104	1601031800								2012	10	1.00	0.00	0.00	0.00	1.00	0.00	0.00	0.00	0.00	0.00	1.00	0.00	0.00	0.00	1.00	HF
Anduong Meas	Andaung Meas	160104	1601031800								2012	12	1.00	0.00	0.00	0.00	1.00	0.00	0.00	0.00	0.00	0.00	1.00	0.00	0.00	0.00	1.00	HF
Anduong Meas	Andaung Meas	160104	1601040100	3151	N	3130	Ta Lav	13.9362687333281	107.244207957123	475.00	2013	05	1.00	0.00	0.00	0.00	1.00	0.00	0.00	0.00	0.00	0.00	1.00	0.00	0.00	0.00	1.00	HF
Anduong Meas	Andaung Meas	160104	1601040100	3151	N	3130	Ta Lav	13.9362687333281	107.244207957123	475.00	2013	07	1.00	0.00	0.00	0.00	1.00	0.00	0.00	0.00	0.00	0.00	1.00	0.00	0.00	0.00	1.00	HF
Anduong Meas	Andaung Meas	160104	1601040100	3151	N	3130	Ta Lav	13.9362687333281	107.244207957123	475.00	2014	08	1.00	0.00	0.00	0.00	1.00	0.00	0.00	0.00	0.00	0.00	1.00	0.00	0.00	0.00	1.00	HF
Anduong Meas	Andaung Meas	160104	1601040100	3151	N	3130	Ta Lav	13.9362687333281	107.244207957123	475.00	2014	10	2.00	0.00	0.00	0.00	2.00	0.00	0.00	1.00	0.00	0.00	0.00	0.00	1.00	1.00	1.00	HF
Anduong Meas	Andaung Meas	160104	1601040100	3151	N	3130	Ta Lav	13.9362687333281	107.244207957123	475.00	2012	11	1.00	0.00	1.00	0.00	0.00	0.00	0.00	1.00	0.00	0.00	0.00	0.00	0.00	1.00	0.00	HF
Anduong Meas	Andaung Meas	160104	1601040100	3151	N	3130	Ta Lav	13.9362687333281	107.244207957123	475.00	2013	11	1.00	0.00	0.00	0.00	1.00	0.00	0.00	0.00	0.00	0.00	1.00	0.00	0.00	0.00	1.00	HF
Anduong Meas	Andaung Meas	160104	1601040100	3151	N	3130	Ta Lav	13.9362687333281	107.244207957123	475.00	2014	11	1.00	0.00	0.00	1.00	0.00	0.00	0.00	0.00	0.00	1.00	0.00	0.00	0.00	1.00	0.00	HF
Anduong Meas	Andaung Meas	160104	1601040100	3151	N	3130	Ta Lav	13.9362687333281	107.244207957123	475.00	2012	12	1.00	0.00	0.00	0.00	1.00	0.00	0.00	0.00	0.00	0.00	1.00	0.00	0.00	0.00	1.00	HF
Anduong Meas	Andaung Meas	160104	1601040200	3130	N	3130	In	13.9386920842064	107.240007358827	288.00	2014	08	1.00	0.00	0.00	0.00	1.00	0.00	0.00	0.00	0.00	1.00	0.00	0.00	0.00	1.00	0.00	HF
Anduong Meas	Andaung Meas	160104	1601040200	3130	N	3130	In	13.9386920842064	107.240007358827	288.00	2014	12	1.00	0.00	0.00	0.00	1.00	0.00	0.00	0.00	0.00	0.00	1.00	0.00	0.00	0.00	1.00	HF
Anduong Meas	Andaung Meas	160104	1601040300	3136	N	3136	Ka Nat	13.9062223598363	107.225606696687	737.00	2012	02	1.00	0.00	0.00	0.00	1.00	0.00	0.00	0.00	0.00	0.00	1.00	0.00	0.00	0.00	1.00	HF
Anduong Meas	Andaung Meas	160104	1601040300	3136	N	3136	Ka Nat	13.9062223598363	107.225606696687	737.00	2013	02	1.00	0.00	1.00	0.00	0.00	0.00	0.00	0.00	0.00	0.00	1.00	0.00	0.00	0.00	1.00	HF
Anduong Meas	Andaung Meas	160104	1601040300	3136	N	3136	Ka Nat	13.9062223598363	107.225606696687	737.00	2014	04	1.00	0.00	0.00	0.00	1.00	0.00	0.00	1.00	0.00	0.00	0.00	0.00	0.00	1.00	0.00	HF
Anduong Meas	Andaung Meas	160104	1601040300	3136	N	3136	Ka Nat	13.9062223598363	107.225606696687	737.00	2012	07	1.00	0.00	0.00	1.00	0.00	0.00	0.00	0.00	0.00	1.00	0.00	0.00	0.00	1.00	0.00	HF
Anduong Meas	Andaung Meas	160104	1601040300	3136	N	3136	Ka Nat	13.9062223598363	107.225606696687	737.00	2014	07	1.00	0.00	0.00	0.00	1.00	0.00	0.00	0.00	0.00	1.00	0.00	0.00	0.00	1.00	0.00	HF
Anduong Meas	Andaung Meas	160104	1601040300	3136	N	3136	Ka Nat	13.9062223598363	107.225606696687	737.00	2012	08	1.00	0.00	0.00	0.00	1.00	0.00	0.00	0.00	0.00	0.00	1.00	0.00	0.00	0.00	1.00	HF
Anduong Meas	Andaung Meas	160104	1601040300	3136	N	3136	Ka Nat	13.9062223598363	107.225606696687	737.00	2013	08	1.00	0.00	0.00	0.00	1.00	0.00	1.00	0.00	0.00	0.00	0.00	0.00	0.00	0.00	1.00	HF
Anduong Meas	Andaung Meas	160104	1601040300	3136	N	3136	Ka Nat	13.9062223598363	107.225606696687	737.00	2014	08	1.00	0.00	0.00	0.00	1.00	0.00	1.00	0.00	0.00	0.00	0.00	0.00	0.00	0.00	1.00	HF
Anduong Meas	Andaung Meas	160104	1601040300	3136	N	3136	Ka Nat	13.9062223598363	107.225606696687	737.00	2014	10	6.00	0.00	3.00	2.00	1.00	0.00	0.00	0.00	0.00	4.00	2.00	0.00	0.00	4.00	2.00	HF
Anduong Meas	Andaung Meas	160104	1601040300	3136	N	3136	Ka Nat	13.9062223598363	107.225606696687	737.00	2012	12	1.00	0.00	0.00	1.00	0.00	0.00	0.00	0.00	0.00	0.00	1.00	0.00	0.00	0.00	1.00	HF
Anduong Meas	Andaung Meas	160104	1601040301	3136	N	3136	Ka Nat touch	13.9062223598363	107.225606696687	899.00	2012	03	2.00	0.00	1.00	1.00	0.00	1.00	0.00	0.00	0.00	0.00	1.00	0.00	0.00	1.00	1.00	HF
Anduong Meas	Andaung Meas	160104	1601040301	3136	N	3136	Ka Nat touch	13.9062223598363	107.225606696687	899.00	2012	04	1.00	0.00	0.00	0.00	1.00	0.00	0.00	0.00	0.00	0.00	1.00	0.00	0.00	0.00	1.00	HF
Anduong Meas	Andaung Meas	160104	1601040400				Katae (Ta Lav)	13.85949	107.35194	350.00	2012	02	1.00	0.00	0.00	0.00	1.00	0.00	0.00	0.00	1.00	0.00	0.00	0.00	0.00	0.00	1.00	HF
Anduong Meas	Andaung Meas	160104	1601040400				Katae (Ta Lav)	13.85949	107.35194	350.00	2012	05	1.00	0.00	1.00	0.00	0.00	0.00	0.00	0.00	0.00	0.00	1.00	0.00	0.00	0.00	1.00	HF
Anduong Meas	Andaung Meas	160104	1601040500				Ka Nang	13.907889	107.284874	278.00	2012	01	1.00	0.00	0.00	0.00	1.00	0.00	0.00	0.00	0.00	0.00	1.00	0.00	0.00	0.00	1.00	HF
Anduong Meas	Andaung Meas	160104	1601040500				Ka Nang	13.907889	107.284874	278.00	2014	10	2.00	0.00	0.00	2.00	0.00	0.00	0.00	0.00	0.00	1.00	1.00	0.00	0.00	1.00	1.00	HF
Anduong Meas	Andaung Meas	160104	1601040500				Ka Nang	13.907889	107.284874	278.00	2012	12	1.00	0.00	0.00	1.00	0.00	0.00	0.00	0.00	0.00	0.00	1.00	0.00	0.00	0.00	1.00	HF
Anduong Meas	Andaung Meas	160104	1601040500				Ka Nang	13.907889	107.284874	278.00	2014	12	1.00	0.00	0.00	0.00	1.00	0.00	0.00	0.00	1.00	0.00	0.00	0.00	0.00	0.00	1.00	HF
Anduong Meas	Andaung Meas	160104	1601040700	3181	Y	3181	Kak	13.9183180498369	107.27588749812	215.00	2013	01	2.00	0.00	1.00	1.00	0.00	0.00	0.00	0.00	2.00	0.00	0.00	0.00	0.00	0.00	2.00	HF
Anduong Meas	Andaung Meas	160104	1601040700	3181	Y	3181	Kak	13.9183180498369	107.27588749812	215.00	2014	01	1.00	0.00	0.00	0.00	1.00	0.00	0.00	0.00	0.00	0.00	0.00	0.00	1.00	0.00	1.00	HF
Anduong Meas	Andaung Meas	160104	1601040700	3181	Y	3181	Kak	13.9183180498369	107.27588749812	215.00	2012	10	1.00	0.00	0.00	1.00	0.00	0.00	0.00	1.00	0.00	0.00	0.00	0.00	0.00	1.00	0.00	HF
Anduong Meas	Andaung Meas	160104	1601040700	3181	Y	3181	Kak	13.9183180498369	107.27588749812	215.00	2013	10	1.00	0.00	0.00	0.00	1.00	0.00	0.00	0.00	1.00	0.00	0.00	0.00	0.00	0.00	1.00	HF
Anduong Meas	Andaung Meas	160104	1601040700	3181	Y	3181	Kak	13.9183180498369	107.27588749812	215.00	2014	11	1.00	0.00	1.00	0.00	0.00	0.00	0.00	0.00	0.00	0.00	1.00	0.00	0.00	0.00	1.00	HF
Anduong Meas	Andaung Meas	160104	1601040700	3181	Y	3181	Kak	13.9183180498369	107.27588749812	215.00	2012	12	1.00	0.00	0.00	1.00	0.00	0.00	1.00	0.00	0.00	0.00	0.00	0.00	0.00	0.00	1.00	HF
Bar Kaev	Andaung Meas	160104	1603010400				Kak	13.731617	107.254003	535.00	2012	01	1.00	0.00	0.00	0.00	1.00	0.00	0.00	0.00	0.00	1.00	0.00	0.00	0.00	1.00	0.00	HF
Bar Kaev	Andaung Meas	160104	1603010400				Kak	13.731617	107.254003	535.00	2012	06	1.00	0.00	0.00	1.00	0.00	0.00	0.00	0.00	0.00	1.00	0.00	0.00	0.00	1.00	0.00	HF
Bar Kaev	Andaung Meas	160104	1603020600				Pa Lae	13.791049	107.242711	286.00	2012	01	2.00	0.00	1.00	0.00	1.00	0.00	0.00	0.00	0.00	0.00	2.00	0.00	0.00	0.00	2.00	HF
Ban Lung	Banlung	160108	1602010100				Phum Muoy (Kachanh)	13.712029	106.953004	1639.00	2014	10	1.00	0.00	0.00	0.00	1.00	0.00	0.00	0.00	0.00	0.00	1.00	0.00	0.00	0.00	1.00	HF
Ban Lung	Banlung	160108	1602010100				Phum Muoy (Kachanh)	13.712029	106.953004	1639.00	2014	11	2.00	0.00	2.00	0.00	0.00	0.00	0.00	0.00	0.00	0.00	2.00	0.00	0.00	0.00	2.00	HF
Ban Lung	Banlung	160108	1602010200				Phum Pir (Kachanh)	13.74161	106.986808	2833.00	2014	09	2.00	0.00	0.00	2.00	0.00	0.00	0.00	0.00	0.00	2.00	0.00	0.00	0.00	2.00	0.00	HF
Ban Lung	Banlung	160108	1602010201				Phnom Beng			118.00	2014	11	1.00	0.00	1.00	0.00	0.00	0.00	0.00	0.00	0.00	1.00	0.00	0.00	0.00	1.00	0.00	HF
Ban Lung	Banlung	160108	1602010300				Phum Bei (Kachanh)	13.736497	106.960473	784.00	2014	11	1.00	0.00	1.00	0.00	0.00	0.00	0.00	0.00	0.00	0.00	1.00	0.00	0.00	0.00	1.00	HF
Ban Lung	Banlung	160108	1602010400				Phum Buon (Kachanh)	13.745832	106.989913	1740.00	2012	06	1.00	0.00	0.00	1.00	0.00	0.00	0.00	0.00	0.00	0.00	1.00	0.00	0.00	0.00	1.00	HF
Ban Lung	Banlung	160108	1602010400				Phum Buon (Kachanh)	13.745832	106.989913	1740.00	2012	07	1.00	0.00	0.00	1.00	0.00	0.00	0.00	0.00	0.00	0.00	1.00	0.00	0.00	0.00	1.00	HF
Ban Lung	Banlung	160108	1602010600								2011	06	1.00	0.00	0.00	1.00	0.00	0.00	0.00	0.00	1.00	0.00	0.00	0.00	0.00	0.00	1.00	HF
Ban Lung	Banlung	160108	1602020100				Phum Muoy (Labansiek)	13.73875	106.991749	10534.00	2012	01	2.00	0.00	0.00	1.00	1.00	0.00	0.00	0.00	0.00	0.00	2.00	0.00	0.00	0.00	2.00	HF
Ban Lung	Banlung	160108	1602020100				Phum Muoy (Labansiek)	13.73875	106.991749	10534.00	2012	02	1.00	0.00	1.00	0.00	0.00	0.00	0.00	0.00	0.00	1.00	0.00	0.00	0.00	1.00	0.00	HF
Ban Lung	Banlung	160108	1602020100				Phum Muoy (Labansiek)	13.73875	106.991749	10534.00	2012	03	1.00	0.00	0.00	1.00	0.00	0.00	0.00	0.00	0.00	1.00	0.00	0.00	0.00	1.00	0.00	HF
Ban Lung	Banlung	160108	1602020100				Phum Muoy (Labansiek)	13.73875	106.991749	10534.00	2012	04	1.00	0.00	1.00	0.00	0.00	0.00	0.00	0.00	0.00	1.00	0.00	0.00	0.00	1.00	0.00	HF
Ban Lung	Banlung	160108	1602020100				Phum Muoy (Labansiek)	13.73875	106.991749	10534.00	2012	05	1.00	0.00	0.00	1.00	0.00	0.00	0.00	0.00	1.00	0.00	0.00	0.00	0.00	0.00	1.00	HF
Ban Lung	Banlung	160108	1602020100				Phum Muoy (Labansiek)	13.73875	106.991749	10534.00	2012	06	1.00	0.00	1.00	0.00	0.00	0.00	0.00	0.00	0.00	0.00	0.00	0.00	1.00	0.00	1.00	HF
Ban Lung	Banlung	160108	1602020200				Phum Pir (Labansiek)	13.699586	106.983423	1913.00	2012	01	1.00	0.00	0.00	0.00	1.00	0.00	0.00	0.00	0.00	0.00	1.00	0.00	0.00	0.00	1.00	HF
Ban Lung	Banlung	160108	1602020200				Phum Pir (Labansiek)	13.699586	106.983423	1913.00	2012	05	1.00	0.00	1.00	0.00	0.00	0.00	0.00	1.00	0.00	0.00	0.00	0.00	0.00	1.00	0.00	HF
Ban Lung	Banlung	160108	1602020200				Phum Pir (Labansiek)	13.699586	106.983423	1913.00	2012	06	1.00	0.00	1.00	0.00	0.00	0.00	0.00	0.00	1.00	0.00	0.00	0.00	0.00	0.00	1.00	HF
Ban Lung	Banlung	160108	1602020200				Phum Pir (Labansiek)	13.699586	106.983423	1913.00	2013	09	1.00	0.00	1.00	0.00	0.00	0.00	0.00	1.00	0.00	0.00	0.00	0.00	0.00	1.00	0.00	HF
Ban Lung	Banlung	160108	1602020300				Phum Bei (Labansiek)	13.733921	106.982112	2483.00	2014	10	1.00	0.00	1.00	0.00	0.00	0.00	0.00	0.00	0.00	1.00	0.00	0.00	0.00	1.00	0.00	HF
Ban Lung	Banlung	160108	1602020400				Phum Buon (Labansiek)	13.722082	106.971863	742.00	2012	01	1.00	0.00	0.00	1.00	0.00	0.00	0.00	0.00	0.00	0.00	1.00	0.00	0.00	0.00	1.00	HF
Ban Lung	Banlung	160108	1602020500				Phum Pram	13.746167	106.983348	1513.00	2012	01	1.00	0.00	1.00	0.00	0.00	0.00	0.00	0.00	1.00	0.00	0.00	0.00	0.00	0.00	1.00	HF
Ban Lung	Banlung	160108	1602020500				Phum Pram	13.746167	106.983348	1513.00	2012	02	2.00	0.00	0.00	2.00	0.00	0.00	0.00	0.00	1.00	0.00	1.00	0.00	0.00	0.00	2.00	HF
Ban Lung	Banlung	160108	1602020500				Phum Pram	13.746167	106.983348	1513.00	2012	05	1.00	0.00	0.00	0.00	1.00	0.00	0.00	0.00	0.00	0.00	1.00	0.00	0.00	0.00	1.00	HF
Ban Lung	Banlung	160108	1602020500				Phum Pram	13.746167	106.983348	1513.00	2012	06	2.00	0.00	2.00	0.00	0.00	0.00	0.00	0.00	1.00	0.00	1.00	0.00	0.00	0.00	2.00	HF
Ban Lung	Banlung	160108	1602020600				Phum Prammuoy	13.750813	106.985523	1091.00	2012	01	1.00	0.00	0.00	1.00	0.00	0.00	0.00	0.00	0.00	1.00	0.00	0.00	0.00	1.00	0.00	HF
Ban Lung	Banlung	160108	1602020700				Phum Prampir	13.748678	106.990202	939.00	2012	03	1.00	0.00	0.00	1.00	0.00	0.00	0.00	0.00	0.00	0.00	0.00	0.00	1.00	0.00	1.00	HF
Ban Lung	Banlung	160108	1602020700				Phum Prampir	13.748678	106.990202	939.00	2012	04	1.00	0.00	0.00	1.00	0.00	0.00	0.00	0.00	0.00	0.00	1.00	0.00	0.00	0.00	1.00	HF
Ban Lung	Banlung	160108	1602020700				Phum Prampir	13.748678	106.990202	939.00	2012	05	1.00	0.00	0.00	1.00	0.00	0.00	0.00	0.00	0.00	1.00	0.00	0.00	0.00	1.00	0.00	HF
Ban Lung	Banlung	160108	1602020800				Akphivoat				2011	02	2.00	0.00	0.00	2.00	0.00	0.00	0.00	0.00	0.00	0.00	2.00	0.00	0.00	0.00	2.00	HF
Ban Lung	Banlung	160108	1602020800				Akphivoat				2014	11	1.00	0.00	0.00	1.00	0.00	1.00	0.00	0.00	0.00	0.00	0.00	0.00	0.00	1.00	0.00	HF
Ban Lung	Banlung	160108	1602020900				7 Makara				2011	02	4.00	0.00	0.00	1.00	3.00	0.00	1.00	0.00	0.00	1.00	2.00	0.00	0.00	1.00	3.00	HF
Ban Lung	Banlung	160108	1602021000				Chey Chom Neas				2013	01	1.00	0.00	0.00	0.00	1.00	0.00	0.00	0.00	0.00	0.00	1.00	0.00	0.00	0.00	1.00	HF
Ban Lung	Banlung	160108	1602021000				Chey Chom Neas				2011	06	2.00	0.00	0.00	0.00	2.00	0.00	0.00	0.00	0.00	0.00	2.00	0.00	0.00	0.00	2.00	HF
Ban Lung	Banlung	160108	1602021000				Chey Chom Neas				2012	07	1.00	0.00	0.00	1.00	0.00	0.00	0.00	0.00	0.00	1.00	0.00	0.00	0.00	1.00	0.00	HF
Ban Lung	Banlung	160108	1602021000				Chey Chom Neas				2012	08	1.00	0.00	1.00	0.00	0.00	0.00	0.00	0.00	0.00	0.00	1.00	0.00	0.00	0.00	1.00	HF
Ban Lung	Banlung	160108	1602021000				Chey Chom Neas				2014	10	2.00	0.00	1.00	0.00	1.00	0.00	0.00	0.00	0.00	0.00	2.00	0.00	0.00	0.00	2.00	HF
Ban Lung	Banlung	160108	1602021000				Chey Chom Neas				2012	11	1.00	0.00	0.00	0.00	1.00	0.00	0.00	0.00	0.00	1.00	0.00	0.00	0.00	1.00	0.00	HF
Ban Lung	Banlung	160108	1602021000				Chey Chom Neas				2013	11	1.00	0.00	1.00	0.00	0.00	0.00	0.00	0.00	0.00	1.00	0.00	0.00	0.00	1.00	0.00	HF
Ban Lung	Banlung	160108	1602021000				Chey Chom Neas				2014	11	3.00	0.00	2.00	0.00	1.00	0.00	0.00	0.00	0.00	3.00	0.00	0.00	0.00	3.00	0.00	HF
Ban Lung	Banlung	160108	1602021100				Thmey (Labansiek)				2012	07	1.00	0.00	0.00	0.00	1.00	0.00	0.00	0.00	0.00	1.00	0.00	0.00	0.00	1.00	0.00	HF
Ban Lung	Banlung	160108	1602021100				Thmey (Labansiek)				2012	10	1.00	0.00	0.00	0.00	1.00	0.00	0.00	0.00	0.00	0.00	1.00	0.00	0.00	0.00	1.00	HF
Ban Lung	Banlung	160108	1602021100				Thmey (Labansiek)				2012	12	1.00	0.00	1.00	0.00	0.00	0.00	0.00	0.00	1.00	0.00	0.00	0.00	0.00	0.00	1.00	HF
Ban Lung	Banlung	160108	1602021200				Ou Romeat				2013	03	1.00	0.00	1.00	0.00	0.00	0.00	0.00	0.00	0.00	0.00	1.00	0.00	0.00	0.00	1.00	HF
Ban Lung	Banlung	160108	1602021200				Ou Romeat				2012	11	1.00	0.00	1.00	0.00	0.00	0.00	0.00	1.00	0.00	0.00	0.00	0.00	0.00	1.00	0.00	HF
Ban Lung	Banlung	160108	1602021200				Ou Romeat				2014	11	1.00	0.00	0.00	1.00	0.00	0.00	0.00	0.00	0.00	1.00	0.00	0.00	0.00	1.00	0.00	HF
Ban Lung	Banlung	160108	1602021300				Ou Konseng				2014	05	1.00	0.00	1.00	0.00	0.00	0.00	0.00	0.00	0.00	0.00	1.00	0.00	0.00	0.00	1.00	HF
Ban Lung	Banlung	160108	1602021400				Ou Kan Til				2013	04	1.00	0.00	1.00	0.00	0.00	0.00	0.00	0.00	0.00	1.00	0.00	0.00	0.00	1.00	0.00	HF
Ban Lung	Banlung	160108	1602021400				Ou Kan Til				2011	06	1.00	0.00	0.00	0.00	1.00	0.00	0.00	0.00	0.00	0.00	1.00	0.00	0.00	0.00	1.00	HF
Ban Lung	Banlung	160108	1602021400				Ou Kan Til				2014	06	1.00	0.00	1.00	0.00	0.00	0.00	0.00	0.00	0.00	1.00	0.00	0.00	0.00	1.00	0.00	HF
Ban Lung	Banlung	160108	1602021400				Ou Kan Til				2013	09	1.00	0.00	1.00	0.00	0.00	0.00	0.00	1.00	0.00	0.00	0.00	0.00	0.00	1.00	0.00	HF
Ban Lung	Banlung	160108	1602021400				Ou Kan Til				2014	09	2.00	0.00	0.00	2.00	0.00	0.00	0.00	1.00	1.00	0.00	0.00	0.00	0.00	1.00	1.00	HF
Ban Lung	Banlung	160108	1602021400				Ou Kan Til				2014	10	1.00	0.00	0.00	1.00	0.00	0.00	0.00	0.00	0.00	0.00	1.00	0.00	0.00	0.00	1.00	HF
Ban Lung	Banlung	160108	1602021500				Svay				2011	06	1.00	0.00	0.00	0.00	1.00	0.00	0.00	0.00	1.00	0.00	0.00	0.00	0.00	0.00	1.00	HF
Ban Lung	Banlung	160108	1602021500				Svay				2014	07	2.00	0.00	0.00	2.00	0.00	0.00	0.00	0.00	0.00	1.00	1.00	0.00	0.00	1.00	1.00	HF
Ban Lung	Banlung	160108	1602021500				Svay				2013	09	2.00	0.00	2.00	0.00	0.00	0.00	0.00	0.00	0.00	0.00	2.00	0.00	0.00	0.00	2.00	HF
Ban Lung	Banlung	160108	1602021500				Svay				2013	10	2.00	0.00	0.00	2.00	0.00	0.00	0.00	0.00	0.00	0.00	2.00	0.00	0.00	0.00	2.00	HF
Ban Lung	Banlung	160108	1602021500				Svay				2014	11	1.00	0.00	1.00	0.00	0.00	0.00	0.00	0.00	0.00	0.00	1.00	0.00	0.00	0.00	1.00	HF
Ban Lung	Banlung	160108	1602021600				Tes Anlong				2011	06	3.00	0.00	0.00	0.00	3.00	0.00	0.00	2.00	0.00	1.00	0.00	0.00	0.00	3.00	0.00	HF
Ban Lung	Banlung	160108	1602021700				Thmar Da				2014	06	1.00	0.00	1.00	0.00	0.00	0.00	0.00	0.00	0.00	0.00	1.00	0.00	0.00	0.00	1.00	HF
Ban Lung	Banlung	160108	1602021700				Thmar Da				2013	08	1.00	0.00	1.00	0.00	0.00	0.00	0.00	0.00	0.00	1.00	0.00	0.00	0.00	1.00	0.00	HF
Ban Lung	Banlung	160108	1602021700				Thmar Da				2012	10	1.00	0.00	1.00	0.00	0.00	0.00	0.00	1.00	0.00	0.00	0.00	0.00	0.00	1.00	0.00	HF
Ban Lung	Banlung	160108	1602021700				Thmar Da				2013	10	2.00	0.00	0.00	1.00	1.00	0.00	0.00	0.00	0.00	0.00	2.00	0.00	0.00	0.00	2.00	HF
Ban Lung	Banlung	160108	1602030300				Sel	13.746427	107.015948	393.00	2011	06	1.00	0.00	0.00	0.00	1.00	0.00	0.00	0.00	0.00	0.00	1.00	0.00	0.00	0.00	1.00	HF
Ban Lung	Banlung	160108	1602030300				Sel	13.746427	107.015948	393.00	2012	06	1.00	0.00	0.00	1.00	0.00	0.00	0.00	0.00	0.00	1.00	0.00	0.00	0.00	1.00	0.00	HF
Ban Lung	Banlung	160108	1602030300				Sel	13.746427	107.015948	393.00	2012	07	2.00	0.00	0.00	1.00	1.00	0.00	0.00	0.00	0.00	0.00	2.00	0.00	0.00	0.00	2.00	HF
Ban Lung	Banlung	160108	1602030300				Sel	13.746427	107.015948	393.00	2014	10	1.00	0.00	1.00	0.00	0.00	0.00	0.00	0.00	0.00	0.00	1.00	0.00	0.00	0.00	1.00	HF
Ban Lung	Banlung	160108	1602030300				Sel	13.746427	107.015948	393.00	2014	11	2.00	0.00	1.00	1.00	0.00	0.00	0.00	0.00	0.00	0.00	2.00	0.00	0.00	0.00	2.00	HF
Ban Lung	Banlung	160108	1602030400				La Pou	13.745363	107.014543	731.00	2011	02	2.00	0.00	0.00	1.00	1.00	0.00	0.00	1.00	0.00	0.00	1.00	0.00	0.00	1.00	1.00	HF
Ban Lung	Banlung	160108	1602030400				La Pou	13.745363	107.014543	731.00	2012	02	1.00	0.00	0.00	1.00	0.00	0.00	0.00	1.00	0.00	0.00	0.00	0.00	0.00	1.00	0.00	HF
Ban Lung	Banlung	160108	1602030400				La Pou	13.745363	107.014543	731.00	2011	06	1.00	0.00	0.00	0.00	1.00	0.00	0.00	0.00	0.00	1.00	0.00	0.00	0.00	1.00	0.00	HF
Ban Lung	Banlung	160108	1602030400				La Pou	13.745363	107.014543	731.00	2013	07	1.00	0.00	0.00	0.00	1.00	0.00	0.00	0.00	1.00	0.00	0.00	0.00	0.00	0.00	1.00	HF
Ban Lung	Banlung	160108	1602030400				La Pou	13.745363	107.014543	731.00	2014	11	2.00	0.00	0.00	2.00	0.00	0.00	0.00	0.00	0.00	1.00	1.00	0.00	0.00	1.00	1.00	HF
Ban Lung	Banlung	160108	1602030400				La Pou	13.745363	107.014543	731.00	2012	12	1.00	0.00	0.00	0.00	1.00	0.00	0.00	1.00	0.00	0.00	0.00	0.00	0.00	1.00	0.00	HF
Ban Lung	Banlung	160108	1602030500				Chri	13.731666	107.001854	678.00	2012	01	1.00	0.00	1.00	0.00	0.00	0.00	0.00	0.00	1.00	0.00	0.00	0.00	0.00	0.00	1.00	HF
Ban Lung	Banlung	160108	1602030500				Chri	13.731666	107.001854	678.00	2012	02	1.00	0.00	0.00	1.00	0.00	0.00	0.00	1.00	0.00	0.00	0.00	0.00	0.00	1.00	0.00	HF
Ban Lung	Banlung	160108	1602030500				Chri	13.731666	107.001854	678.00	2012	06	1.00	0.00	0.00	0.00	1.00	0.00	0.00	0.00	0.00	1.00	0.00	0.00	0.00	1.00	0.00	HF
Ban Lung	Banlung	160108	1602030500				Chri	13.731666	107.001854	678.00	2012	07	1.00	0.00	0.00	0.00	1.00	0.00	0.00	0.00	0.00	1.00	0.00	0.00	0.00	1.00	0.00	HF
Ban Lung	Banlung	160108	1602030500				Chri	13.731666	107.001854	678.00	2013	08	1.00	0.00	1.00	0.00	0.00	0.00	0.00	0.00	0.00	1.00	0.00	0.00	0.00	1.00	0.00	HF
Ban Lung	Banlung	160108	1602030500				Chri	13.731666	107.001854	678.00	2014	10	2.00	0.00	0.00	2.00	0.00	0.00	0.00	1.00	0.00	0.00	1.00	0.00	0.00	1.00	1.00	HF
Bar Kaev	Banlung	160108	1603030500				Phum Muoy	13.691524	107.207977	2356.00	2012	12	1.00	0.00	0.00	0.00	1.00	0.00	0.00	0.00	0.00	1.00	0.00	0.00	0.00	1.00	0.00	HF
Bar Kaev	Banlung	160108	1603060100				Tuy	13.730563	107.109371	1052.00	2013	09	1.00	0.00	1.00	0.00	0.00	0.00	0.00	0.00	0.00	0.00	1.00	0.00	0.00	0.00	1.00	HF
Bar Kaev	Banlung	160108	1603060200	3179	Y	3179	Kab	13.6980916686537	107.102014701197	418.00	2013	02	2.00	0.00	2.00	0.00	0.00	0.00	0.00	0.00	0.00	2.00	0.00	0.00	0.00	2.00	0.00	HF
Bar Kaev	Banlung	160108	1603060200	3179	Y	3179	Kab	13.6980916686537	107.102014701197	418.00	2012	06	1.00	0.00	1.00	0.00	0.00	0.00	0.00	1.00	0.00	0.00	0.00	0.00	0.00	1.00	0.00	HF
Bar Kaev	Banlung	160108	1603060400	3197	N	3197	Pa Nal	13.7333319967002	107.089608731687	429.00	2012	04	1.00	0.00	0.00	1.00	0.00	0.00	0.00	0.00	0.00	1.00	0.00	0.00	0.00	1.00	0.00	HF
Bar Kaev	Banlung	160108	1603060400	3197	N	3197	Pa Nal	13.7333319967002	107.089608731687	429.00	2013	06	1.00	0.00	0.00	0.00	1.00	0.00	0.00	0.00	0.00	0.00	1.00	0.00	0.00	0.00	1.00	HF
Bar Kaev	Banlung	160108	1603060400	3197	N	3197	Pa Nal	13.7333319967002	107.089608731687	429.00	2012	11	2.00	0.00	1.00	1.00	0.00	1.00	0.00	0.00	1.00	0.00	0.00	0.00	0.00	1.00	1.00	HF
Bar Kaev	Banlung	160108	1603060400	3197	N	3197	Pa Nal	13.7333319967002	107.089608731687	429.00	2013	11	1.00	0.00	1.00	0.00	0.00	0.00	0.00	0.00	0.00	1.00	0.00	0.00	0.00	1.00	0.00	HF
Bar Kaev	Banlung	160108	1603060500				Chak	13.714157	107.113162	242.00	2014	11	1.00	0.00	0.00	0.00	1.00	0.00	0.00	0.00	0.00	0.00	1.00	0.00	0.00	0.00	1.00	HF
Koun Mom	Banlung	160108	1604030100	3235	Y	3235	Ta a Ang Ka Te	13.6744941565824	106.946354333942	569.00	2012	02	1.00	0.00	0.00	1.00	0.00	0.00	0.00	0.00	0.00	0.00	1.00	0.00	0.00	0.00	1.00	HF
Koun Mom	Banlung	160108	1604030100	3235	Y	3235	Ta a Ang Ka Te	13.6744941565824	106.946354333942	569.00	2014	06	1.00	0.00	1.00	0.00	0.00	0.00	0.00	0.00	0.00	0.00	1.00	0.00	0.00	0.00	1.00	HF
Koun Mom	Banlung	160108	1604030100	3235	Y	3235	Ta a Ang Ka Te	13.6744941565824	106.946354333942	569.00	2013	08	1.00	0.00	1.00	0.00	0.00	0.00	0.00	0.00	0.00	0.00	1.00	0.00	0.00	0.00	1.00	HF
Koun Mom	Banlung	160108	1604030100	3235	Y	3235	Ta a Ang Ka Te	13.6744941565824	106.946354333942	569.00	2014	09	2.00	0.00	0.00	2.00	0.00	0.00	0.00	1.00	0.00	1.00	0.00	0.00	0.00	2.00	0.00	HF
Koun Mom	Banlung	160108	1604030100	3235	Y	3235	Ta a Ang Ka Te	13.6744941565824	106.946354333942	569.00	2013	11	1.00	0.00	1.00	0.00	0.00	0.00	0.00	0.00	0.00	0.00	1.00	0.00	0.00	0.00	1.00	HF
Koun Mom	Banlung	160108	1604030100	3235	Y	3235	Ta a Ang Ka Te	13.6744941565824	106.946354333942	569.00	2014	11	1.00	0.00	0.00	1.00	0.00	0.00	1.00	0.00	0.00	0.00	0.00	0.00	0.00	0.00	1.00	HF
Koun Mom	Banlung	160108	1604030200				Ta Ang Pok	13.686169	106.921315	573.00	2013	02	1.00	0.00	1.00	0.00	0.00	0.00	0.00	0.00	0.00	0.00	1.00	0.00	0.00	0.00	1.00	HF
Koun Mom	Banlung	160108	1604030200				Ta Ang Pok	13.686169	106.921315	573.00	2013	04	1.00	0.00	1.00	0.00	0.00	0.00	0.00	0.00	0.00	0.00	1.00	0.00	0.00	0.00	1.00	HF
Koun Mom	Banlung	160108	1604030200				Ta Ang Pok	13.686169	106.921315	573.00	2012	09	1.00	0.00	0.00	1.00	0.00	0.00	0.00	0.00	1.00	0.00	0.00	0.00	0.00	0.00	1.00	HF
Koun Mom	Banlung	160108	1604030300	3244	Y	3244	Tus	13.6876269159823	106.923077544599	507.00	2014	01	1.00	0.00	1.00	0.00	0.00	0.00	0.00	0.00	0.00	0.00	1.00	0.00	0.00	0.00	1.00	HF
Koun Mom	Banlung	160108	1604030300	3244	Y	3244	Tus	13.6876269159823	106.923077544599	507.00	2014	07	1.00	0.00	0.00	1.00	0.00	0.00	0.00	0.00	1.00	0.00	0.00	0.00	0.00	0.00	1.00	HF
Koun Mom	Banlung	160108	1604030300	3244	Y	3244	Tus	13.6876269159823	106.923077544599	507.00	2012	09	1.00	0.00	0.00	0.00	1.00	0.00	0.00	0.00	1.00	0.00	0.00	0.00	0.00	0.00	1.00	HF
Koun Mom	Banlung	160108	1604030300	3244	Y	3244	Tus	13.6876269159823	106.923077544599	507.00	2013	09	1.00	0.00	1.00	0.00	0.00	0.00	0.00	0.00	0.00	0.00	1.00	0.00	0.00	0.00	1.00	HF
Koun Mom	Banlung	160108	1604030300	3244	Y	3244	Tus	13.6876269159823	106.923077544599	507.00	2014	09	2.00	0.00	0.00	2.00	0.00	0.00	0.00	0.00	1.00	0.00	1.00	0.00	0.00	0.00	2.00	HF
Koun Mom	Banlung	160108	1604030300	3244	Y	3244	Tus	13.6876269159823	106.923077544599	507.00	2014	10	3.00	0.00	2.00	1.00	0.00	0.00	0.00	0.00	0.00	1.00	2.00	0.00	0.00	1.00	2.00	HF
Koun Mom	Banlung	160108	1604030300	3244	Y	3244	Tus	13.6876269159823	106.923077544599	507.00	2013	11	1.00	0.00	1.00	0.00	0.00	0.00	0.00	0.00	0.00	0.00	1.00	0.00	0.00	0.00	1.00	HF
Koun Mom	Banlung	160108	1604030300	3244	Y	3244	Tus	13.6876269159823	106.923077544599	507.00	2014	11	3.00	0.00	0.00	2.00	1.00	1.00	0.00	0.00	0.00	1.00	1.00	0.00	0.00	2.00	1.00	HF
Koun Mom	Banlung	160108	1604030400				Soek	13.661219	106.917527	466.00	2012	04	1.00	0.00	1.00	0.00	0.00	0.00	0.00	0.00	0.00	0.00	1.00	0.00	0.00	0.00	1.00	HF
Koun Mom	Banlung	160108	1604030400				Soek	13.661219	106.917527	466.00	2012	05	1.00	0.00	0.00	1.00	0.00	0.00	0.00	0.00	1.00	0.00	0.00	0.00	0.00	0.00	1.00	HF
Koun Mom	Banlung	160108	1604030500				Ta Kab	13.638315	106.922581	431.00	2012	03	1.00	0.00	0.00	1.00	0.00	0.00	0.00	0.00	0.00	0.00	1.00	0.00	0.00	0.00	1.00	HF
Koun Mom	Banlung	160108	1604040100				Teun	13.678563	106.858069	1153.00	2012	05	1.00	0.00	0.00	0.00	1.00	0.00	0.00	0.00	0.00	0.00	1.00	0.00	0.00	0.00	1.00	HF
Koun Mom	Banlung	160108	1604040100				Teun	13.678563	106.858069	1153.00	2012	08	1.00	0.00	0.00	1.00	0.00	0.00	1.00	0.00	0.00	0.00	0.00	0.00	0.00	0.00	1.00	HF
Koun Mom	Banlung	160108	1604040100				Teun	13.678563	106.858069	1153.00	2014	09	1.00	0.00	0.00	1.00	0.00	0.00	0.00	0.00	0.00	1.00	0.00	0.00	0.00	1.00	0.00	HF
Koun Mom	Banlung	160108	1604040200				La En	13.616302	106.884352	742.00	2012	02	1.00	0.00	0.00	1.00	0.00	0.00	0.00	0.00	0.00	0.00	1.00	0.00	0.00	0.00	1.00	HF
Lumphat	Banlung	160108	1605010100				Ou Kan	13.495453	106.915844	325.00	2012	02	1.00	0.00	1.00	0.00	0.00	0.00	0.00	0.00	1.00	0.00	0.00	0.00	0.00	0.00	1.00	HF
Lumphat	Banlung	160108	1605020200	3283	N	3283	Ka Laeng	13.5023130595875	107.057899047554	487.00	2011	02	1.00	0.00	0.00	1.00	0.00	0.00	0.00	0.00	0.00	0.00	1.00	0.00	0.00	0.00	1.00	HF
Lumphat	Banlung	160108	1605020700								2012	02	1.00	0.00	0.00	1.00	0.00	0.00	0.00	0.00	0.00	0.00	1.00	0.00	0.00	0.00	1.00	HF
Lumphat	Banlung	160108	1605020700								2012	03	1.00	0.00	0.00	1.00	0.00	0.00	0.00	0.00	0.00	0.00	1.00	0.00	0.00	0.00	1.00	HF
Lumphat	Banlung	160108	1605020700								2012	05	1.00	0.00	1.00	0.00	0.00	0.00	0.00	0.00	0.00	0.00	1.00	0.00	0.00	0.00	1.00	HF
Lumphat	Banlung	160108	1605020700								2011	06	2.00	0.00	0.00	2.00	0.00	0.00	0.00	0.00	0.00	1.00	1.00	0.00	0.00	1.00	1.00	HF
Lumphat	Banlung	160108	1605030200				Ka Tueng	13.61297	106.940432	329.00	2012	08	1.00	0.00	1.00	0.00	0.00	0.00	0.00	0.00	0.00	0.00	1.00	0.00	0.00	0.00	1.00	HF
Lumphat	Banlung	160108	1605030200				Ka Tueng	13.61297	106.940432	329.00	2014	08	1.00	0.00	1.00	0.00	0.00	0.00	0.00	0.00	1.00	0.00	0.00	0.00	0.00	0.00	1.00	HF
Lumphat	Banlung	160108	1605030200				Ka Tueng	13.61297	106.940432	329.00	2012	12	1.00	0.00	1.00	0.00	0.00	0.00	0.00	0.00	0.00	1.00	0.00	0.00	0.00	1.00	0.00	HF
Lumphat	Banlung	160108	1605030300	3290	Y	3290	Ka Tieng (Trapeang Chres)	13.6377418717269	106.952807965877	484.00	2014	10	1.00	0.00	1.00	0.00	0.00	0.00	1.00	0.00	0.00	0.00	0.00	0.00	0.00	0.00	1.00	HF
Lumphat	Banlung	160108	1605040100				Ka Tieng (Lbang Pir)	13.641802	106.971915	622.00	2013	01	1.00	0.00	0.00	1.00	0.00	0.00	0.00	0.00	0.00	0.00	1.00	0.00	0.00	0.00	1.00	HF
Lumphat	Banlung	160108	1605040100				Ka Tieng (Lbang Pir)	13.641802	106.971915	622.00	2012	06	1.00	0.00	0.00	1.00	0.00	0.00	0.00	0.00	0.00	0.00	1.00	0.00	0.00	0.00	1.00	HF
Lumphat	Banlung	160108	1605040100				Ka Tieng (Lbang Pir)	13.641802	106.971915	622.00	2014	08	1.00	0.00	0.00	0.00	1.00	0.00	0.00	0.00	0.00	0.00	1.00	0.00	0.00	0.00	1.00	HF
Lumphat	Banlung	160108	1605040100				Ka Tieng (Lbang Pir)	13.641802	106.971915	622.00	2012	11	1.00	0.00	0.00	0.00	1.00	0.00	0.00	0.00	0.00	0.00	1.00	0.00	0.00	0.00	1.00	HF
Lumphat	Banlung	160108	1605050200	3304	N	3304	Pruok	13.5730192514241	106.961441817916	1109.00	2014	11	1.00	0.00	1.00	0.00	0.00	0.00	0.00	0.00	0.00	1.00	0.00	0.00	0.00	1.00	0.00	HF
Lumphat	Banlung	160108	1605050300	3371	N	3371	Pa Tang	13.5480551077812	107.024068797402	2097.00	2011	02	1.00	0.00	0.00	0.00	1.00	0.00	1.00	0.00	0.00	0.00	0.00	0.00	0.00	0.00	1.00	HF
Lumphat	Banlung	160108	1605050300	3371	N	3371	Pa Tang	13.5480551077812	107.024068797402	2097.00	2012	02	1.00	0.00	0.00	0.00	1.00	0.00	0.00	0.00	0.00	0.00	1.00	0.00	0.00	0.00	1.00	HF
Lumphat	Banlung	160108	1605050300	3371	N	3371	Pa Tang	13.5480551077812	107.024068797402	2097.00	2012	04	1.00	0.00	0.00	0.00	1.00	0.00	0.00	0.00	0.00	0.00	1.00	0.00	0.00	0.00	1.00	HF
Lumphat	Banlung	160108	1605050300	3371	N	3371	Pa Tang	13.5480551077812	107.024068797402	2097.00	2012	07	1.00	0.00	0.00	1.00	0.00	0.00	0.00	0.00	0.00	0.00	1.00	0.00	0.00	0.00	1.00	HF
Lumphat	Banlung	160108	1605050300	3371	N	3371	Pa Tang	13.5480551077812	107.024068797402	2097.00	2014	09	2.00	0.00	0.00	2.00	0.00	0.00	0.00	1.00	1.00	0.00	0.00	0.00	0.00	1.00	1.00	HF
Lumphat	Banlung	160108	1605050300	3371	N	3371	Pa Tang	13.5480551077812	107.024068797402	2097.00	2014	11	2.00	0.00	0.00	2.00	0.00	0.00	1.00	1.00	0.00	0.00	0.00	0.00	0.00	1.00	1.00	HF
Lumphat	Banlung	160108	1605050300	3371	N	3371	Pa Tang	13.5480551077812	107.024068797402	2097.00	2012	12	1.00	0.00	0.00	0.00	1.00	0.00	0.00	0.00	1.00	0.00	0.00	0.00	0.00	0.00	1.00	HF
Lumphat	Banlung	160108	1605050400	3280	Y	3280	Chang Ra	13.6588977398647	107.065608034767	585.00	2013	01	1.00	0.00	1.00	0.00	0.00	0.00	0.00	0.00	1.00	0.00	0.00	0.00	0.00	0.00	1.00	HF
Lumphat	Banlung	160108	1605050400	3280	Y	3280	Chang Ra	13.6588977398647	107.065608034767	585.00	2013	07	1.00	0.00	0.00	1.00	0.00	0.00	0.00	0.00	0.00	0.00	1.00	0.00	0.00	0.00	1.00	HF
Lumphat	Banlung	160108	1605050400	3280	Y	3280	Chang Ra	13.6588977398647	107.065608034767	585.00	2014	11	1.00	0.00	0.00	1.00	0.00	0.00	0.00	0.00	0.00	1.00	0.00	0.00	0.00	1.00	0.00	HF
Ou Chum	Banlung	160108	1606010100				Char Ung Ket	13.74949	106.954309	232.00	2011	02	1.00	0.00	0.00	1.00	0.00	0.00	0.00	0.00	0.00	0.00	1.00	0.00	0.00	0.00	1.00	HF
Ou Chum	Banlung	160108	1606010200	3218	Y	3218	Char Ung Chan	13.751597812808	106.943513493593	388.00	2012	02	1.00	0.00	0.00	0.00	1.00	0.00	0.00	0.00	0.00	1.00	0.00	0.00	0.00	1.00	0.00	HF
Ou Chum	Banlung	160108	1606010200	3218	Y	3218	Char Ung Chan	13.751597812808	106.943513493593	388.00	2014	05	2.00	0.00	2.00	0.00	0.00	0.00	0.00	0.00	0.00	1.00	1.00	0.00	0.00	1.00	1.00	HF
Ou Chum	Banlung	160108	1606010200	3218	Y	3218	Char Ung Chan	13.751597812808	106.943513493593	388.00	2014	10	3.00	0.00	0.00	3.00	0.00	0.00	0.00	0.00	0.00	3.00	0.00	0.00	0.00	3.00	0.00	HF
Ou Chum	Banlung	160108	1606010200	3218	Y	3218	Char Ung Chan	13.751597812808	106.943513493593	388.00	2014	11	5.00	0.00	2.00	3.00	0.00	0.00	0.00	1.00	0.00	1.00	3.00	0.00	0.00	2.00	3.00	HF
Ou Chum	Banlung	160108	1606010300				Thuoy Ampil	13.7543	106.928693	806.00	2012	01	4.00	0.00	0.00	3.00	1.00	0.00	0.00	0.00	1.00	0.00	3.00	0.00	0.00	0.00	4.00	HF
Ou Chum	Banlung	160108	1606010300				Thuoy Ampil	13.7543	106.928693	806.00	2013	02	2.00	0.00	2.00	0.00	0.00	0.00	0.00	0.00	0.00	0.00	2.00	0.00	0.00	0.00	2.00	HF
Ou Chum	Banlung	160108	1606010300				Thuoy Ampil	13.7543	106.928693	806.00	2012	03	1.00	0.00	0.00	1.00	0.00	0.00	0.00	0.00	0.00	0.00	1.00	0.00	0.00	0.00	1.00	HF
Ou Chum	Banlung	160108	1606010300				Thuoy Ampil	13.7543	106.928693	806.00	2013	05	1.00	0.00	1.00	0.00	0.00	0.00	0.00	0.00	1.00	0.00	0.00	0.00	0.00	0.00	1.00	HF
Ou Chum	Banlung	160108	1606010300				Thuoy Ampil	13.7543	106.928693	806.00	2014	10	3.00	0.00	1.00	1.00	1.00	0.00	0.00	0.00	1.00	0.00	2.00	0.00	0.00	0.00	3.00	HF
Ou Chum	Banlung	160108	1606010300				Thuoy Ampil	13.7543	106.928693	806.00	2014	11	3.00	0.00	0.00	3.00	0.00	0.00	0.00	0.00	0.00	2.00	1.00	0.00	0.00	2.00	1.00	HF
Ou Chum	Banlung	160108	1606010500				Char Ung Kau	13.791068	106.915623	747.00	2013	01	1.00	0.00	1.00	0.00	0.00	0.00	0.00	0.00	0.00	1.00	0.00	0.00	0.00	1.00	0.00	HF
Ou Chum	Banlung	160108	1606010500				Char Ung Kau	13.791068	106.915623	747.00	2011	06	1.00	0.00	0.00	1.00	0.00	0.00	0.00	0.00	1.00	0.00	0.00	0.00	0.00	0.00	1.00	HF
Ou Chum	Banlung	160108	1606010500				Char Ung Kau	13.791068	106.915623	747.00	2012	06	1.00	0.00	0.00	1.00	0.00	0.00	0.00	0.00	1.00	0.00	0.00	0.00	0.00	0.00	1.00	HF
Ou Chum	Banlung	160108	1606010500				Char Ung Kau	13.791068	106.915623	747.00	2012	09	1.00	0.00	0.00	0.00	1.00	0.00	0.00	0.00	0.00	0.00	1.00	0.00	0.00	0.00	1.00	HF
Ou Chum	Banlung	160108	1606020500				Svay	13.885747	107.012106	266.00	2012	08	1.00	0.00	0.00	1.00	0.00	0.00	0.00	0.00	0.00	0.00	1.00	0.00	0.00	0.00	1.00	HF
Ou Chum	Banlung	160108	1606030100				Pa Chon Thum	13.751054	107.075812	1087.00	2011	02	2.00	0.00	0.00	2.00	0.00	0.00	0.00	1.00	0.00	1.00	0.00	0.00	0.00	2.00	0.00	HF
Ou Chum	Banlung	160108	1606030200				Ph'ar	13.746445	107.092929	522.00	2012	05	1.00	0.00	0.00	1.00	0.00	0.00	0.00	0.00	0.00	1.00	0.00	0.00	0.00	1.00	0.00	HF
Ou Chum	Banlung	160108	1606030200				Ph'ar	13.746445	107.092929	522.00	2012	07	1.00	0.00	1.00	0.00	0.00	0.00	0.00	0.00	0.00	0.00	1.00	0.00	0.00	0.00	1.00	HF
Ou Chum	Banlung	160108	1606030400				Krouch	13.758544	107.106895	535.00	2014	11	1.00	0.00	1.00	0.00	0.00	1.00	0.00	0.00	0.00	0.00	0.00	0.00	0.00	1.00	0.00	HF
Ou Chum	Banlung	160108	1606030600								2012	04	1.00	0.00	0.00	1.00	0.00	0.00	0.00	0.00	1.00	0.00	0.00	0.00	0.00	0.00	1.00	HF
Ou Chum	Banlung	160108	1606040100				Kalai Muoy	13.831085	106.959289	392.00	2011	02	1.00	0.00	0.00	1.00	0.00	0.00	0.00	0.00	0.00	0.00	0.00	0.00	1.00	0.00	1.00	HF
Ou Chum	Banlung	160108	1606040100				Kalai Muoy	13.831085	106.959289	392.00	2012	07	1.00	0.00	0.00	1.00	0.00	0.00	0.00	1.00	0.00	0.00	0.00	0.00	0.00	1.00	0.00	HF
Ou Chum	Banlung	160108	1606040300				Kalai Bei	13.845645	106.940959	365.00	2013	02	1.00	0.00	1.00	0.00	0.00	0.00	0.00	0.00	0.00	0.00	1.00	0.00	0.00	0.00	1.00	HF
Ou Chum	Banlung	160108	1606050100				Ou Chum	13.792011	107.00037	688.00	2014	10	1.00	0.00	0.00	1.00	0.00	1.00	0.00	0.00	0.00	0.00	0.00	0.00	0.00	1.00	0.00	HF
Ou Chum	Banlung	160108	1606050700				Tang Kamal	13.801837	106.991142	693.00	2011	06	1.00	0.00	0.00	1.00	0.00	0.00	0.00	0.00	0.00	0.00	1.00	0.00	0.00	0.00	1.00	HF
Ou Chum	Banlung	160108	1606060702								2013	01	2.00	0.00	2.00	0.00	0.00	0.00	0.00	0.00	0.00	1.00	1.00	0.00	0.00	1.00	1.00	HF
Ou Chum	Banlung	160108	1606060702								2013	03	1.00	0.00	1.00	0.00	0.00	0.00	0.00	0.00	0.00	0.00	1.00	0.00	0.00	0.00	1.00	HF
Ou Chum	Banlung	160108	1606070100				L'ak	13.864163	107.044154	533.00	2014	11	1.00	0.00	0.00	1.00	0.00	0.00	0.00	0.00	0.00	1.00	0.00	0.00	0.00	1.00	0.00	HF
Ou Chum	Banlung	160108	1606070400	3324	N	3324	Kam	13.8668575360331	107.082418340722	630.00	2011	02	1.00	0.00	0.00	1.00	0.00	0.00	0.00	0.00	0.00	0.00	1.00	0.00	0.00	0.00	1.00	HF
Veun Sai	Banlung	160108	1609030100				Hat Pak	13.846218	106.699647	888.00	2011	02	1.00	0.00	0.00	1.00	0.00	0.00	0.00	0.00	0.00	0.00	1.00	0.00	0.00	0.00	1.00	HF
Veun Sai	Banlung	160108	1609030100				Hat Pak	13.846218	106.699647	888.00	2012	11	1.00	0.00	0.00	1.00	0.00	0.00	0.00	0.00	0.00	0.00	0.00	0.00	1.00	0.00	1.00	HF
Veun Sai	Banlung	160108	1609100100				Veun Sai	13.954398	106.791731	715.00	2013	04	1.00	0.00	1.00	0.00	0.00	0.00	0.00	0.00	0.00	0.00	0.00	0.00	1.00	0.00	1.00	HF
Veun Sai	Banlung	160108	1609100200				Pak Kae	13.973691	106.805578	399.00	2014	09	1.00	0.00	0.00	1.00	0.00	0.00	0.00	0.00	0.00	1.00	0.00	0.00	0.00	1.00	0.00	HF
Veun Sai	Banlung	160108	1609100200				Pak Kae	13.973691	106.805578	399.00	2013	10	4.00	0.00	2.00	2.00	0.00	0.00	0.00	0.00	0.00	0.00	4.00	0.00	0.00	0.00	4.00	HF
Veun Sai	Banlung	160108	1609100200				Pak Kae	13.973691	106.805578	399.00	2012	11	1.00	0.00	0.00	0.00	1.00	0.00	0.00	0.00	0.00	0.00	0.00	0.00	1.00	0.00	1.00	HF
Veun Sai	Banlung	160108	1609100600	3435	N	3435	Kang Nak	13.9936258539121	106.824183325429	586.00	2011	02	1.00	0.00	0.00	1.00	0.00	0.00	0.00	0.00	0.00	0.00	1.00	0.00	0.00	0.00	1.00	HF
Bar Kaev	Bar Kam	160125	1603020600				Pa Lae	13.791049	107.242711	286.00	2014	07	1.00	0.00	0.00	0.00	1.00	0.00	0.00	0.00	0.00	0.00	1.00	0.00	0.00	0.00	1.00	HF
Bar Kaev	Bar Kam	160125	1603050100	3215	N	3215	Ya Sam	13.5825005447895	107.283959895936	428.00	2013	04	1.00	0.00	1.00	0.00	0.00	0.00	0.00	0.00	1.00	0.00	0.00	0.00	0.00	0.00	1.00	HF
Ou Ya Dav	Bar Kam	160125	1607010100	3405	N	3405	Tung	13.6346662051631	107.286724007366	297.00	2014	11	1.00	0.00	0.00	0.00	1.00	0.00	0.00	0.00	0.00	1.00	0.00	0.00	0.00	1.00	0.00	HF
Ou Ya Dav	Bar Kam	160125	1607010201	3368	Y	3368	Des	13.6465820121236	107.282080398759	160.00	2013	05	1.00	0.00	1.00	0.00	0.00	0.00	0.00	0.00	0.00	0.00	1.00	0.00	0.00	0.00	1.00	HF
Ou Ya Dav	Bar Kam	160125	1607010300				Plor	13.63465	107.274118	436.00	2012	04	1.00	0.00	0.00	1.00	0.00	0.00	0.00	0.00	0.00	0.00	1.00	0.00	0.00	0.00	1.00	HF
Ou Ya Dav	Bar Kam	160125	1607010300				Plor	13.63465	107.274118	436.00	2014	11	1.00	0.00	0.00	1.00	0.00	0.00	0.00	0.00	0.00	0.00	1.00	0.00	0.00	0.00	1.00	HF
Ou Ya Dav	Bar Kam	160125	1607010400				Kok Pnong	13.608221	107.290771	479.00	2014	01	1.00	0.00	0.00	1.00	0.00	0.00	0.00	0.00	0.00	0.00	1.00	0.00	0.00	0.00	1.00	HF
Ou Ya Dav	Bar Kam	160125	1607010400				Kok Pnong	13.608221	107.290771	479.00	2012	04	1.00	0.00	1.00	0.00	0.00	0.00	0.00	0.00	0.00	0.00	0.00	0.00	1.00	0.00	1.00	HF
Ou Ya Dav	Bar Kam	160125	1607010400				Kok Pnong	13.608221	107.290771	479.00	2013	04	1.00	0.00	0.00	0.00	1.00	0.00	0.00	0.00	0.00	0.00	0.00	0.00	1.00	0.00	1.00	HF
Ou Ya Dav	Bar Kam	160125	1607010400				Kok Pnong	13.608221	107.290771	479.00	2012	06	1.00	0.00	0.00	1.00	0.00	0.00	0.00	0.00	0.00	1.00	0.00	0.00	0.00	1.00	0.00	HF
Ou Ya Dav	Bar Kam	160125	1607010401				Ta Kok Phnong Thmei	13.486845	107.303896	137.00	2013	03	2.00	0.00	1.00	0.00	1.00	0.00	0.00	0.00	0.00	0.00	2.00	0.00	0.00	0.00	2.00	HF
Ou Ya Dav	Bar Kam	160125	1607010401				Ta Kok Phnong Thmei	13.486845	107.303896	137.00	2013	09	1.00	0.00	0.00	0.00	1.00	0.00	0.00	0.00	0.00	0.00	1.00	0.00	0.00	0.00	1.00	HF
Ou Ya Dav	Bar Kam	160125	1607010401				Ta Kok Phnong Thmei	13.486845	107.303896	137.00	2014	10	1.00	0.00	0.00	0.00	1.00	0.00	0.00	0.00	0.00	0.00	1.00	0.00	0.00	0.00	1.00	HF
Ou Ya Dav	Bar Kam	160125	1607010500	3400	Y	3400	Ta Kok Chray	13.558236572753	107.31076159852	345.00	2012	01	1.00	0.00	0.00	0.00	1.00	0.00	0.00	1.00	0.00	0.00	0.00	0.00	0.00	1.00	0.00	HF
Ou Ya Dav	Bar Kam	160125	1607010500	3400	Y	3400	Ta Kok Chray	13.558236572753	107.31076159852	345.00	2013	01	1.00	0.00	1.00	0.00	0.00	0.00	1.00	0.00	0.00	0.00	0.00	0.00	0.00	0.00	1.00	HF
Ou Ya Dav	Bar Kam	160125	1607010500	3400	Y	3400	Ta Kok Chray	13.558236572753	107.31076159852	345.00	2014	01	2.00	0.00	1.00	0.00	1.00	0.00	0.00	0.00	1.00	0.00	1.00	0.00	0.00	0.00	2.00	HF
Ou Ya Dav	Bar Kam	160125	1607010500	3400	Y	3400	Ta Kok Chray	13.558236572753	107.31076159852	345.00	2012	02	2.00	0.00	2.00	0.00	0.00	0.00	0.00	0.00	0.00	2.00	0.00	0.00	0.00	2.00	0.00	HF
Ou Ya Dav	Bar Kam	160125	1607010500	3400	Y	3400	Ta Kok Chray	13.558236572753	107.31076159852	345.00	2012	03	1.00	0.00	1.00	0.00	0.00	0.00	0.00	0.00	0.00	1.00	0.00	0.00	0.00	1.00	0.00	HF
Ou Ya Dav	Bar Kam	160125	1607010500	3400	Y	3400	Ta Kok Chray	13.558236572753	107.31076159852	345.00	2012	07	2.00	0.00	2.00	0.00	0.00	0.00	0.00	0.00	0.00	1.00	1.00	0.00	0.00	1.00	1.00	HF
Ou Ya Dav	Bar Kam	160125	1607010500	3400	Y	3400	Ta Kok Chray	13.558236572753	107.31076159852	345.00	2012	08	3.00	0.00	1.00	1.00	1.00	0.00	0.00	0.00	0.00	1.00	2.00	0.00	0.00	1.00	2.00	HF
Ou Ya Dav	Bar Kam	160125	1607010500	3400	Y	3400	Ta Kok Chray	13.558236572753	107.31076159852	345.00	2012	09	1.00	0.00	0.00	1.00	0.00	0.00	0.00	0.00	0.00	0.00	1.00	0.00	0.00	0.00	1.00	HF
Ou Ya Dav	Bar Kam	160125	1607010500	3400	Y	3400	Ta Kok Chray	13.558236572753	107.31076159852	345.00	2012	10	2.00	0.00	1.00	1.00	0.00	0.00	1.00	0.00	1.00	0.00	0.00	0.00	0.00	0.00	2.00	HF
Ou Ya Dav	Bar Kam	160125	1607010500	3400	Y	3400	Ta Kok Chray	13.558236572753	107.31076159852	345.00	2012	12	1.00	0.00	0.00	1.00	0.00	0.00	1.00	0.00	0.00	0.00	0.00	0.00	0.00	0.00	1.00	HF
Ou Ya Dav	Bar Kam	160125	1607010600	3393	Y	3393	Pril	13.6322459654206	107.295394541922	363.00	2012	01	2.00	0.00	0.00	2.00	0.00	0.00	0.00	0.00	1.00	0.00	1.00	0.00	0.00	0.00	2.00	HF
Ou Ya Dav	Bar Kam	160125	1607010600	3393	Y	3393	Pril	13.6322459654206	107.295394541922	363.00	2014	03	5.00	0.00	0.00	0.00	5.00	0.00	0.00	0.00	0.00	0.00	5.00	0.00	0.00	0.00	5.00	HF
Ou Ya Dav	Bar Kam	160125	1607010600	3393	Y	3393	Pril	13.6322459654206	107.295394541922	363.00	2014	04	4.00	0.00	0.00	0.00	4.00	0.00	0.00	0.00	0.00	3.00	1.00	0.00	0.00	3.00	1.00	HF
Ou Ya Dav	Bar Kam	160125	1607010600	3393	Y	3393	Pril	13.6322459654206	107.295394541922	363.00	2014	05	1.00	0.00	0.00	0.00	1.00	0.00	0.00	0.00	0.00	0.00	1.00	0.00	0.00	0.00	1.00	HF
Ou Ya Dav	Bar Kam	160125	1607010600	3393	Y	3393	Pril	13.6322459654206	107.295394541922	363.00	2012	06	1.00	0.00	1.00	0.00	0.00	0.00	0.00	0.00	0.00	0.00	1.00	0.00	0.00	0.00	1.00	HF
Ou Ya Dav	Bar Kam	160125	1607010600	3393	Y	3393	Pril	13.6322459654206	107.295394541922	363.00	2014	06	2.00	0.00	2.00	0.00	0.00	0.00	0.00	0.00	0.00	0.00	2.00	0.00	0.00	0.00	2.00	HF
Ou Ya Dav	Bar Kam	160125	1607010600	3393	Y	3393	Pril	13.6322459654206	107.295394541922	363.00	2012	07	1.00	0.00	1.00	0.00	0.00	0.00	0.00	0.00	0.00	0.00	1.00	0.00	0.00	0.00	1.00	HF
Ou Ya Dav	Bar Kam	160125	1607010600	3393	Y	3393	Pril	13.6322459654206	107.295394541922	363.00	2013	07	1.00	0.00	1.00	0.00	0.00	0.00	0.00	0.00	0.00	0.00	1.00	0.00	0.00	0.00	1.00	HF
Ou Ya Dav	Bar Kam	160125	1607010600	3393	Y	3393	Pril	13.6322459654206	107.295394541922	363.00	2014	07	3.00	0.00	0.00	1.00	2.00	0.00	0.00	0.00	0.00	0.00	3.00	0.00	0.00	0.00	3.00	HF
Ou Ya Dav	Bar Kam	160125	1607010600	3393	Y	3393	Pril	13.6322459654206	107.295394541922	363.00	2013	08	6.00	0.00	5.00	0.00	1.00	0.00	0.00	0.00	0.00	3.00	3.00	0.00	0.00	3.00	3.00	HF
Ou Ya Dav	Bar Kam	160125	1607010600	3393	Y	3393	Pril	13.6322459654206	107.295394541922	363.00	2012	09	4.00	0.00	2.00	2.00	0.00	0.00	0.00	0.00	0.00	0.00	4.00	0.00	0.00	0.00	4.00	HF
Ou Ya Dav	Bar Kam	160125	1607010600	3393	Y	3393	Pril	13.6322459654206	107.295394541922	363.00	2014	09	2.00	0.00	0.00	1.00	1.00	0.00	0.00	0.00	0.00	0.00	2.00	0.00	0.00	0.00	2.00	HF
Ou Ya Dav	Bar Kam	160125	1607010600	3393	Y	3393	Pril	13.6322459654206	107.295394541922	363.00	2012	10	1.00	0.00	1.00	0.00	0.00	0.00	0.00	0.00	1.00	0.00	0.00	0.00	0.00	0.00	1.00	HF
Ou Ya Dav	Bar Kam	160125	1607010600	3393	Y	3393	Pril	13.6322459654206	107.295394541922	363.00	2014	10	4.00	0.00	0.00	3.00	1.00	0.00	0.00	0.00	0.00	0.00	4.00	0.00	0.00	0.00	4.00	HF
Ou Ya Dav	Bar Kam	160125	1607010600	3393	Y	3393	Pril	13.6322459654206	107.295394541922	363.00	2014	11	8.00	0.00	0.00	3.00	5.00	0.00	0.00	0.00	0.00	0.00	8.00	0.00	0.00	0.00	8.00	HF
Ou Ya Dav	Bar Kam	160125	1607010600	3393	Y	3393	Pril	13.6322459654206	107.295394541922	363.00	2012	12	1.00	0.00	1.00	0.00	0.00	0.00	0.00	0.00	0.00	0.00	1.00	0.00	0.00	0.00	1.00	HF
Ou Ya Dav	Bar Kam	160125	1607010800								2012	03	1.00	0.00	1.00	0.00	0.00	0.00	0.00	0.00	0.00	0.00	0.00	0.00	1.00	0.00	1.00	HF
Ou Ya Dav	Bar Kam	160125	1607010800								2012	06	1.00	0.00	0.00	1.00	0.00	0.00	0.00	0.00	0.00	0.00	1.00	0.00	0.00	0.00	1.00	HF
Ou Ya Dav	Bar Kam	160125	1607010900								2012	01	14.00	0.00	8.00	6.00	0.00	0.00	0.00	0.00	0.00	6.00	8.00	0.00	0.00	6.00	8.00	HF
Ou Ya Dav	Bar Kam	160125	1607010900								2012	02	18.00	0.00	11.00	7.00	0.00	0.00	0.00	0.00	0.00	3.00	14.00	1.00	0.00	4.00	14.00	HF
Ou Ya Dav	Bar Kam	160125	1607010900								2012	03	9.00	0.00	5.00	4.00	0.00	0.00	0.00	0.00	0.00	2.00	7.00	0.00	0.00	2.00	7.00	HF
Ou Ya Dav	Bar Kam	160125	1607010900								2012	04	5.00	0.00	4.00	1.00	0.00	0.00	0.00	0.00	0.00	0.00	3.00	0.00	2.00	0.00	5.00	HF
Ou Ya Dav	Bar Kam	160125	1607010900								2012	05	14.00	0.00	10.00	4.00	0.00	0.00	0.00	0.00	0.00	4.00	9.00	1.00	0.00	5.00	9.00	HF
Ou Ya Dav	Bar Kam	160125	1607010900								2012	06	21.00	0.00	17.00	4.00	0.00	0.00	0.00	0.00	0.00	4.00	16.00	0.00	1.00	4.00	17.00	HF
Ou Ya Dav	Bar Kam	160125	1607010900								2012	07	17.00	0.00	14.00	3.00	0.00	0.00	0.00	0.00	0.00	4.00	13.00	0.00	0.00	4.00	13.00	HF
Ou Ya Dav	Bar Kam	160125	1607010900								2012	08	16.00	0.00	16.00	0.00	0.00	0.00	0.00	0.00	0.00	5.00	11.00	0.00	0.00	5.00	11.00	HF
Ou Ya Dav	Bar Kam	160125	1607010900								2012	09	20.00	0.00	15.00	5.00	0.00	0.00	0.00	0.00	0.00	4.00	16.00	0.00	0.00	4.00	16.00	HF
Ou Ya Dav	Bar Kam	160125	1607070402				Khveng	13.489193	107.411705	125.00	2014	01	1.00	0.00	1.00	0.00	0.00	0.00	0.00	0.00	1.00	0.00	0.00	0.00	0.00	0.00	1.00	HF
Ou Ya Dav	Bar Kam	160125	1607070402				Khveng	13.489193	107.411705	125.00	2013	02	1.00	0.00	0.00	0.00	1.00	0.00	0.00	0.00	0.00	0.00	1.00	0.00	0.00	0.00	1.00	HF
Ou Ya Dav	Bar Kam	160125	1607070402				Khveng	13.489193	107.411705	125.00	2013	07	1.00	0.00	1.00	0.00	0.00	0.00	0.00	0.00	0.00	0.00	0.00	0.00	1.00	0.00	1.00	HF
Ou Ya Dav	Bar Kam	160125	1607070402				Khveng	13.489193	107.411705	125.00	2013	08	2.00	0.00	2.00	0.00	0.00	0.00	0.00	0.00	1.00	0.00	1.00	0.00	0.00	0.00	2.00	HF
Ou Ya Dav	Bar Kam	160125	1607070402				Khveng	13.489193	107.411705	125.00	2012	10	1.00	0.00	1.00	0.00	0.00	0.00	0.00	0.00	0.00	0.00	1.00	0.00	0.00	0.00	1.00	HF
Ou Ya Dav	Bar Kam	160125	1607070402				Khveng	13.489193	107.411705	125.00	2013	12	1.00	0.00	1.00	0.00	0.00	0.00	0.00	0.00	1.00	0.00	0.00	0.00	0.00	0.00	1.00	HF
Ou Ya Dav	Bar Kam	160125	1607070700								2013	01	2.00	0.00	1.00	1.00	0.00	0.00	1.00	0.00	0.00	0.00	1.00	0.00	0.00	0.00	2.00	HF
Anduong Meas	Borkeo District Hos	160106	1601010200				Katae (Malik)	13.818705	107.280122	452.00	2011	03	1.00	0.00	1.00	0.00	0.00	1.00	0.00	0.00	0.00	0.00	0.00	0.00	0.00	1.00	0.00	HF
Anduong Meas	Borkeo District Hos	160106	1601010400				Lom	13.85282	107.295247	1171.00	2014	08	2.00	0.00	0.00	0.00	2.00	0.00	0.00	0.00	1.00	1.00	0.00	0.00	0.00	1.00	1.00	HF
Anduong Meas	Borkeo District Hos	160106	1601010401				O K�b	13.862433	107.296076	451.00	2014	01	1.00	0.00	0.00	0.00	1.00	0.00	0.00	0.00	0.00	0.00	0.00	0.00	1.00	0.00	1.00	HF
Anduong Meas	Borkeo District Hos	160106	1601031900								2010	12	1.00	0.00	0.00	0.00	1.00	0.00	0.00	0.00	1.00	0.00	0.00	0.00	0.00	0.00	1.00	HF
Anduong Meas	Borkeo District Hos	160106	1601040300	3136	N	3136	Ka Nat	13.9062223598363	107.225606696687	737.00	2010	08	1.00	0.00	1.00	0.00	0.00	0.00	0.00	1.00	0.00	0.00	0.00	0.00	0.00	1.00	0.00	HF
Anduong Meas	Borkeo District Hos	160106	1601040300	3136	N	3136	Ka Nat	13.9062223598363	107.225606696687	737.00	2011	10	1.00	0.00	1.00	0.00	0.00	0.00	0.00	0.00	0.00	0.00	1.00	0.00	0.00	0.00	1.00	HF
Bar Kaev	Borkeo District Hos	160106	1603010200	3206	N	3206	Sala	13.7138729835992	107.246453196362	317.00	2011	10	1.00	0.00	1.00	0.00	0.00	0.00	0.00	1.00	0.00	0.00	0.00	0.00	0.00	1.00	0.00	HF
Bar Kaev	Borkeo District Hos	160106	1603010200	3206	N	3206	Sala	13.7138729835992	107.246453196362	317.00	2011	11	1.00	0.00	0.00	1.00	0.00	0.00	0.00	0.00	0.00	0.00	1.00	0.00	0.00	0.00	1.00	HF
Bar Kaev	Borkeo District Hos	160106	1603010200	3206	N	3206	Sala	13.7138729835992	107.246453196362	317.00	2013	11	2.00	0.00	0.00	0.00	2.00	0.00	0.00	0.00	0.00	0.00	2.00	0.00	0.00	0.00	2.00	HF
Bar Kaev	Borkeo District Hos	160106	1603010300				Ka Chak	13.713837	107.245709	574.00	2011	01	1.00	0.00	1.00	0.00	0.00	0.00	0.00	0.00	1.00	0.00	0.00	0.00	0.00	0.00	1.00	HF
Bar Kaev	Borkeo District Hos	160106	1603010300				Ka Chak	13.713837	107.245709	574.00	2013	02	1.00	0.00	1.00	0.00	0.00	0.00	0.00	0.00	0.00	0.00	1.00	0.00	0.00	0.00	1.00	HF
Bar Kaev	Borkeo District Hos	160106	1603010300				Ka Chak	13.713837	107.245709	574.00	2011	03	1.00	0.00	1.00	0.00	0.00	0.00	1.00	0.00	0.00	0.00	0.00	0.00	0.00	0.00	1.00	HF
Bar Kaev	Borkeo District Hos	160106	1603010300				Ka Chak	13.713837	107.245709	574.00	2011	06	1.00	0.00	0.00	0.00	1.00	0.00	0.00	0.00	1.00	0.00	0.00	0.00	0.00	0.00	1.00	HF
Bar Kaev	Borkeo District Hos	160106	1603010300				Ka Chak	13.713837	107.245709	574.00	2011	08	1.00	0.00	1.00	0.00	0.00	0.00	1.00	0.00	0.00	0.00	0.00	0.00	0.00	0.00	1.00	HF
Bar Kaev	Borkeo District Hos	160106	1603010300				Ka Chak	13.713837	107.245709	574.00	2012	09	1.00	0.00	0.00	1.00	0.00	0.00	0.00	0.00	0.00	0.00	1.00	0.00	0.00	0.00	1.00	HF
Bar Kaev	Borkeo District Hos	160106	1603010300				Ka Chak	13.713837	107.245709	574.00	2010	10	3.00	0.00	0.00	3.00	0.00	0.00	1.00	0.00	1.00	0.00	1.00	0.00	0.00	0.00	3.00	HF
Bar Kaev	Borkeo District Hos	160106	1603010300				Ka Chak	13.713837	107.245709	574.00	2010	12	2.00	0.00	1.00	0.00	1.00	0.00	0.00	0.00	0.00	0.00	2.00	0.00	0.00	0.00	2.00	HF
Bar Kaev	Borkeo District Hos	160106	1603010400				Kak	13.731617	107.254003	535.00	2013	05	1.00	0.00	0.00	0.00	1.00	0.00	0.00	0.00	0.00	0.00	1.00	0.00	0.00	0.00	1.00	HF
Bar Kaev	Borkeo District Hos	160106	1603010400				Kak	13.731617	107.254003	535.00	2014	09	2.00	0.00	0.00	1.00	1.00	0.00	0.00	0.00	0.00	0.00	2.00	0.00	0.00	0.00	2.00	HF
Bar Kaev	Borkeo District Hos	160106	1603010500				Yeun	13.732856	107.281384	580.00	2011	02	1.00	0.00	0.00	0.00	1.00	0.00	0.00	0.00	0.00	0.00	1.00	0.00	0.00	0.00	1.00	HF
Bar Kaev	Borkeo District Hos	160106	1603010500				Yeun	13.732856	107.281384	580.00	2012	05	1.00	0.00	0.00	0.00	1.00	0.00	0.00	0.00	0.00	0.00	1.00	0.00	0.00	0.00	1.00	HF
Bar Kaev	Borkeo District Hos	160106	1603010500				Yeun	13.732856	107.281384	580.00	2011	07	2.00	0.00	2.00	0.00	0.00	0.00	0.00	1.00	0.00	0.00	1.00	0.00	0.00	1.00	1.00	HF
Bar Kaev	Borkeo District Hos	160106	1603010500				Yeun	13.732856	107.281384	580.00	2010	08	1.00	0.00	1.00	0.00	0.00	0.00	0.00	0.00	0.00	0.00	1.00	0.00	0.00	0.00	1.00	HF
Bar Kaev	Borkeo District Hos	160106	1603010500				Yeun	13.732856	107.281384	580.00	2011	08	2.00	0.00	1.00	0.00	1.00	0.00	0.00	0.00	1.00	0.00	1.00	0.00	0.00	0.00	2.00	HF
Bar Kaev	Borkeo District Hos	160106	1603010500				Yeun	13.732856	107.281384	580.00	2010	10	3.00	0.00	0.00	3.00	0.00	0.00	0.00	1.00	0.00	0.00	2.00	0.00	0.00	1.00	2.00	HF
Bar Kaev	Borkeo District Hos	160106	1603010500				Yeun	13.732856	107.281384	580.00	2011	10	1.00	0.00	1.00	0.00	0.00	0.00	0.00	1.00	0.00	0.00	0.00	0.00	0.00	1.00	0.00	HF
Bar Kaev	Borkeo District Hos	160106	1603010500				Yeun	13.732856	107.281384	580.00	2011	11	1.00	0.00	1.00	0.00	0.00	0.00	0.00	0.00	0.00	0.00	1.00	0.00	0.00	0.00	1.00	HF
Bar Kaev	Borkeo District Hos	160106	1603010500				Yeun	13.732856	107.281384	580.00	2013	11	1.00	0.00	0.00	0.00	1.00	0.00	0.00	0.00	0.00	0.00	0.00	0.00	1.00	0.00	1.00	HF
Bar Kaev	Borkeo District Hos	160106	1603010500				Yeun	13.732856	107.281384	580.00	2010	12	2.00	0.00	2.00	0.00	0.00	0.00	0.00	0.00	1.00	0.00	1.00	0.00	0.00	0.00	2.00	HF
Bar Kaev	Borkeo District Hos	160106	1603010500				Yeun	13.732856	107.281384	580.00	2013	12	1.00	0.00	0.00	0.00	1.00	0.00	0.00	0.00	0.00	1.00	0.00	0.00	0.00	1.00	0.00	HF
Bar Kaev	Borkeo District Hos	160106	1603010600	3175	N	3175	Chrung (Kak)	13.6771422733684	107.27410409919	498.00	2013	01	1.00	0.00	0.00	1.00	0.00	0.00	0.00	0.00	0.00	0.00	1.00	0.00	0.00	0.00	1.00	HF
Bar Kaev	Borkeo District Hos	160106	1603010600	3175	N	3175	Chrung (Kak)	13.6771422733684	107.27410409919	498.00	2011	06	2.00	0.00	2.00	0.00	0.00	0.00	0.00	0.00	0.00	0.00	2.00	0.00	0.00	0.00	2.00	HF
Bar Kaev	Borkeo District Hos	160106	1603010600	3175	N	3175	Chrung (Kak)	13.6771422733684	107.27410409919	498.00	2011	07	3.00	0.00	3.00	0.00	0.00	0.00	0.00	1.00	0.00	0.00	2.00	0.00	0.00	1.00	2.00	HF
Bar Kaev	Borkeo District Hos	160106	1603010600	3175	N	3175	Chrung (Kak)	13.6771422733684	107.27410409919	498.00	2010	08	1.00	0.00	0.00	1.00	0.00	0.00	0.00	0.00	0.00	1.00	0.00	0.00	0.00	1.00	0.00	HF
Bar Kaev	Borkeo District Hos	160106	1603010600	3175	N	3175	Chrung (Kak)	13.6771422733684	107.27410409919	498.00	2011	08	1.00	0.00	1.00	0.00	0.00	0.00	0.00	0.00	0.00	0.00	1.00	0.00	0.00	0.00	1.00	HF
Bar Kaev	Borkeo District Hos	160106	1603010600	3175	N	3175	Chrung (Kak)	13.6771422733684	107.27410409919	498.00	2012	08	1.00	0.00	1.00	0.00	0.00	0.00	0.00	0.00	0.00	0.00	1.00	0.00	0.00	0.00	1.00	HF
Bar Kaev	Borkeo District Hos	160106	1603010600	3175	N	3175	Chrung (Kak)	13.6771422733684	107.27410409919	498.00	2012	11	2.00	0.00	0.00	1.00	1.00	0.00	0.00	0.00	0.00	1.00	1.00	0.00	0.00	1.00	1.00	HF
Bar Kaev	Borkeo District Hos	160106	1603010600	3175	N	3175	Chrung (Kak)	13.6771422733684	107.27410409919	498.00	2010	12	1.00	0.00	1.00	0.00	0.00	0.00	0.00	0.00	0.00	1.00	0.00	0.00	0.00	1.00	0.00	HF
Bar Kaev	Borkeo District Hos	160106	1603010800	3138	N	3138	Kak Thum	13.7045415914907	107.232177926411	313.00	2011	08	1.00	0.00	1.00	0.00	0.00	0.00	0.00	0.00	0.00	0.00	1.00	0.00	0.00	0.00	1.00	HF
Bar Kaev	Borkeo District Hos	160106	1603010800	3138	N	3138	Kak Thum	13.7045415914907	107.232177926411	313.00	2010	10	1.00	0.00	0.00	1.00	0.00	0.00	0.00	1.00	0.00	0.00	0.00	0.00	0.00	1.00	0.00	HF
Bar Kaev	Borkeo District Hos	160106	1603010800	3138	N	3138	Kak Thum	13.7045415914907	107.232177926411	313.00	2011	11	1.00	0.00	1.00	0.00	0.00	0.00	0.00	1.00	0.00	0.00	0.00	0.00	0.00	1.00	0.00	HF
Bar Kaev	Borkeo District Hos	160106	1603010800	3138	N	3138	Kak Thum	13.7045415914907	107.232177926411	313.00	2010	12	1.00	0.00	1.00	0.00	0.00	1.00	0.00	0.00	0.00	0.00	0.00	0.00	0.00	1.00	0.00	HF
Bar Kaev	Borkeo District Hos	160106	1603010900								2011	01	2.00	0.00	0.00	1.00	1.00	0.00	1.00	0.00	0.00	1.00	0.00	0.00	0.00	1.00	1.00	HF
Bar Kaev	Borkeo District Hos	160106	1603010900								2011	04	1.00	0.00	0.00	0.00	1.00	0.00	0.00	0.00	0.00	0.00	1.00	0.00	0.00	0.00	1.00	HF
Bar Kaev	Borkeo District Hos	160106	1603010900								2011	06	1.00	0.00	0.00	1.00	0.00	0.00	0.00	0.00	0.00	0.00	1.00	0.00	0.00	0.00	1.00	HF
Bar Kaev	Borkeo District Hos	160106	1603010900								2010	08	2.00	0.00	0.00	2.00	0.00	0.00	1.00	0.00	1.00	0.00	0.00	0.00	0.00	0.00	2.00	HF
Bar Kaev	Borkeo District Hos	160106	1603010900								2010	10	5.00	0.00	0.00	0.00	5.00	0.00	0.00	2.00	1.00	1.00	1.00	0.00	0.00	3.00	2.00	HF
Bar Kaev	Borkeo District Hos	160106	1603010900								2010	12	1.00	0.00	1.00	0.00	0.00	0.00	0.00	0.00	0.00	1.00	0.00	0.00	0.00	1.00	0.00	HF
Bar Kaev	Borkeo District Hos	160106	1603020200				Leu Khuon	13.747836	107.264826	647.00	2011	02	1.00	0.00	1.00	0.00	0.00	0.00	0.00	0.00	0.00	0.00	1.00	0.00	0.00	0.00	1.00	HF
Bar Kaev	Borkeo District Hos	160106	1603020200				Leu Khuon	13.747836	107.264826	647.00	2012	02	1.00	0.00	0.00	0.00	1.00	0.00	0.00	0.00	0.00	0.00	1.00	0.00	0.00	0.00	1.00	HF
Bar Kaev	Borkeo District Hos	160106	1603020200				Leu Khuon	13.747836	107.264826	647.00	2011	04	2.00	0.00	0.00	2.00	0.00	0.00	0.00	0.00	1.00	0.00	1.00	0.00	0.00	0.00	2.00	HF
Bar Kaev	Borkeo District Hos	160106	1603020200				Leu Khuon	13.747836	107.264826	647.00	2011	06	12.00	0.00	1.00	5.00	6.00	0.00	1.00	3.00	1.00	4.00	3.00	0.00	0.00	7.00	5.00	HF
Bar Kaev	Borkeo District Hos	160106	1603020200				Leu Khuon	13.747836	107.264826	647.00	2011	07	4.00	0.00	0.00	0.00	4.00	0.00	0.00	0.00	0.00	0.00	4.00	0.00	0.00	0.00	4.00	HF
Bar Kaev	Borkeo District Hos	160106	1603020200				Leu Khuon	13.747836	107.264826	647.00	2010	08	2.00	0.00	2.00	0.00	0.00	1.00	0.00	0.00	0.00	0.00	1.00	0.00	0.00	1.00	1.00	HF
Bar Kaev	Borkeo District Hos	160106	1603020200				Leu Khuon	13.747836	107.264826	647.00	2011	08	5.00	0.00	3.00	0.00	2.00	0.00	0.00	3.00	1.00	0.00	1.00	0.00	0.00	3.00	2.00	HF
Bar Kaev	Borkeo District Hos	160106	1603020200				Leu Khuon	13.747836	107.264826	647.00	2014	09	1.00	0.00	0.00	0.00	1.00	0.00	1.00	0.00	0.00	0.00	0.00	0.00	0.00	0.00	1.00	HF
Bar Kaev	Borkeo District Hos	160106	1603020200				Leu Khuon	13.747836	107.264826	647.00	2010	10	6.00	0.00	1.00	3.00	2.00	0.00	0.00	1.00	2.00	1.00	2.00	0.00	0.00	2.00	4.00	HF
Bar Kaev	Borkeo District Hos	160106	1603020200				Leu Khuon	13.747836	107.264826	647.00	2011	10	1.00	0.00	1.00	0.00	0.00	0.00	0.00	0.00	0.00	1.00	0.00	0.00	0.00	1.00	0.00	HF
Bar Kaev	Borkeo District Hos	160106	1603020200				Leu Khuon	13.747836	107.264826	647.00	2012	10	1.00	0.00	0.00	0.00	1.00	0.00	0.00	0.00	0.00	0.00	1.00	0.00	0.00	0.00	1.00	HF
Bar Kaev	Borkeo District Hos	160106	1603020200				Leu Khuon	13.747836	107.264826	647.00	2011	11	2.00	0.00	2.00	0.00	0.00	0.00	0.00	0.00	1.00	0.00	1.00	0.00	0.00	0.00	2.00	HF
Bar Kaev	Borkeo District Hos	160106	1603020200				Leu Khuon	13.747836	107.264826	647.00	2011	12	2.00	0.00	2.00	0.00	0.00	0.00	0.00	0.00	0.00	1.00	1.00	0.00	0.00	1.00	1.00	HF
Bar Kaev	Borkeo District Hos	160106	1603020300				Krieng	13.789543	107.307792	487.00	2011	01	1.00	0.00	0.00	1.00	0.00	0.00	0.00	0.00	1.00	0.00	0.00	0.00	0.00	0.00	1.00	HF
Bar Kaev	Borkeo District Hos	160106	1603020300				Krieng	13.789543	107.307792	487.00	2011	02	1.00	0.00	1.00	0.00	0.00	1.00	0.00	0.00	0.00	0.00	0.00	0.00	0.00	1.00	0.00	HF
Bar Kaev	Borkeo District Hos	160106	1603020300				Krieng	13.789543	107.307792	487.00	2012	02	2.00	0.00	1.00	0.00	1.00	1.00	1.00	0.00	0.00	0.00	0.00	0.00	0.00	1.00	1.00	HF
Bar Kaev	Borkeo District Hos	160106	1603020300				Krieng	13.789543	107.307792	487.00	2012	03	1.00	0.00	0.00	0.00	1.00	0.00	0.00	0.00	0.00	0.00	1.00	0.00	0.00	0.00	1.00	HF
Bar Kaev	Borkeo District Hos	160106	1603020300				Krieng	13.789543	107.307792	487.00	2011	04	1.00	0.00	0.00	0.00	1.00	0.00	0.00	1.00	0.00	0.00	0.00	0.00	0.00	1.00	0.00	HF
Bar Kaev	Borkeo District Hos	160106	1603020300				Krieng	13.789543	107.307792	487.00	2011	06	1.00	0.00	1.00	0.00	0.00	0.00	0.00	0.00	0.00	0.00	1.00	0.00	0.00	0.00	1.00	HF
Bar Kaev	Borkeo District Hos	160106	1603020300				Krieng	13.789543	107.307792	487.00	2011	07	2.00	0.00	0.00	1.00	1.00	0.00	0.00	0.00	1.00	1.00	0.00	0.00	0.00	1.00	1.00	HF
Bar Kaev	Borkeo District Hos	160106	1603020300				Krieng	13.789543	107.307792	487.00	2012	07	1.00	0.00	0.00	0.00	1.00	0.00	0.00	0.00	0.00	1.00	0.00	0.00	0.00	1.00	0.00	HF
Bar Kaev	Borkeo District Hos	160106	1603020300				Krieng	13.789543	107.307792	487.00	2011	08	1.00	0.00	1.00	0.00	0.00	0.00	0.00	0.00	0.00	0.00	1.00	0.00	0.00	0.00	1.00	HF
Bar Kaev	Borkeo District Hos	160106	1603020300				Krieng	13.789543	107.307792	487.00	2010	10	1.00	0.00	0.00	0.00	1.00	0.00	0.00	0.00	1.00	0.00	0.00	0.00	0.00	0.00	1.00	HF
Bar Kaev	Borkeo District Hos	160106	1603020300				Krieng	13.789543	107.307792	487.00	2011	11	1.00	0.00	1.00	0.00	0.00	0.00	0.00	0.00	1.00	0.00	0.00	0.00	0.00	0.00	1.00	HF
Bar Kaev	Borkeo District Hos	160106	1603020300				Krieng	13.789543	107.307792	487.00	2010	12	2.00	0.00	2.00	0.00	0.00	0.00	0.00	1.00	0.00	0.00	1.00	0.00	0.00	1.00	1.00	HF
Bar Kaev	Borkeo District Hos	160106	1603020300				Krieng	13.789543	107.307792	487.00	2011	12	3.00	0.00	1.00	1.00	1.00	0.00	1.00	0.00	2.00	0.00	0.00	0.00	0.00	0.00	3.00	HF
Bar Kaev	Borkeo District Hos	160106	1603020500	3194	Y	3194	Pa Ar (Keh Chuong)	13.7721488766684	107.241184690157	519.00	2011	01	3.00	0.00	0.00	3.00	0.00	0.00	1.00	1.00	1.00	0.00	0.00	0.00	0.00	1.00	2.00	HF
Bar Kaev	Borkeo District Hos	160106	1603020500	3194	Y	3194	Pa Ar (Keh Chuong)	13.7721488766684	107.241184690157	519.00	2011	02	2.00	0.00	2.00	0.00	0.00	0.00	1.00	0.00	1.00	0.00	0.00	0.00	0.00	0.00	2.00	HF
Bar Kaev	Borkeo District Hos	160106	1603020500	3194	Y	3194	Pa Ar (Keh Chuong)	13.7721488766684	107.241184690157	519.00	2012	02	1.00	0.00	0.00	0.00	1.00	0.00	0.00	0.00	0.00	0.00	1.00	0.00	0.00	0.00	1.00	HF
Bar Kaev	Borkeo District Hos	160106	1603020500	3194	Y	3194	Pa Ar (Keh Chuong)	13.7721488766684	107.241184690157	519.00	2011	03	12.00	0.00	2.00	5.00	5.00	1.00	4.00	2.00	3.00	0.00	2.00	0.00	0.00	3.00	9.00	HF
Bar Kaev	Borkeo District Hos	160106	1603020500	3194	Y	3194	Pa Ar (Keh Chuong)	13.7721488766684	107.241184690157	519.00	2012	03	1.00	0.00	0.00	0.00	1.00	0.00	0.00	1.00	0.00	0.00	0.00	0.00	0.00	1.00	0.00	HF
Bar Kaev	Borkeo District Hos	160106	1603020500	3194	Y	3194	Pa Ar (Keh Chuong)	13.7721488766684	107.241184690157	519.00	2011	04	2.00	0.00	1.00	1.00	0.00	0.00	1.00	0.00	1.00	0.00	0.00	0.00	0.00	0.00	2.00	HF
Bar Kaev	Borkeo District Hos	160106	1603020500	3194	Y	3194	Pa Ar (Keh Chuong)	13.7721488766684	107.241184690157	519.00	2011	06	4.00	0.00	0.00	1.00	3.00	1.00	1.00	1.00	0.00	0.00	1.00	0.00	0.00	2.00	2.00	HF
Bar Kaev	Borkeo District Hos	160106	1603020500	3194	Y	3194	Pa Ar (Keh Chuong)	13.7721488766684	107.241184690157	519.00	2011	07	4.00	0.00	0.00	2.00	2.00	0.00	0.00	2.00	1.00	0.00	1.00	0.00	0.00	2.00	2.00	HF
Bar Kaev	Borkeo District Hos	160106	1603020500	3194	Y	3194	Pa Ar (Keh Chuong)	13.7721488766684	107.241184690157	519.00	2011	08	1.00	0.00	1.00	0.00	0.00	0.00	0.00	0.00	0.00	0.00	1.00	0.00	0.00	0.00	1.00	HF
Bar Kaev	Borkeo District Hos	160106	1603020500	3194	Y	3194	Pa Ar (Keh Chuong)	13.7721488766684	107.241184690157	519.00	2010	10	3.00	0.00	2.00	1.00	0.00	0.00	0.00	0.00	3.00	0.00	0.00	0.00	0.00	0.00	3.00	HF
Bar Kaev	Borkeo District Hos	160106	1603020500	3194	Y	3194	Pa Ar (Keh Chuong)	13.7721488766684	107.241184690157	519.00	2011	10	3.00	0.00	0.00	2.00	1.00	0.00	0.00	2.00	1.00	0.00	0.00	0.00	0.00	2.00	1.00	HF
Bar Kaev	Borkeo District Hos	160106	1603020500	3194	Y	3194	Pa Ar (Keh Chuong)	13.7721488766684	107.241184690157	519.00	2011	11	5.00	0.00	3.00	1.00	1.00	0.00	0.00	2.00	1.00	1.00	1.00	0.00	0.00	3.00	2.00	HF
Bar Kaev	Borkeo District Hos	160106	1603020500	3194	Y	3194	Pa Ar (Keh Chuong)	13.7721488766684	107.241184690157	519.00	2010	12	3.00	0.00	1.00	2.00	0.00	0.00	0.00	1.00	1.00	0.00	1.00	0.00	0.00	1.00	2.00	HF
Bar Kaev	Borkeo District Hos	160106	1603020500	3194	Y	3194	Pa Ar (Keh Chuong)	13.7721488766684	107.241184690157	519.00	2011	12	8.00	0.00	3.00	3.00	2.00	1.00	1.00	1.00	3.00	0.00	2.00	0.00	0.00	2.00	6.00	HF
Bar Kaev	Borkeo District Hos	160106	1603020600				Pa Lae	13.791049	107.242711	286.00	2012	02	2.00	0.00	2.00	0.00	0.00	0.00	0.00	0.00	0.00	0.00	2.00	0.00	0.00	0.00	2.00	HF
Bar Kaev	Borkeo District Hos	160106	1603020600				Pa Lae	13.791049	107.242711	286.00	2011	03	1.00	0.00	0.00	0.00	1.00	1.00	0.00	0.00	0.00	0.00	0.00	0.00	0.00	1.00	0.00	HF
Bar Kaev	Borkeo District Hos	160106	1603020600				Pa Lae	13.791049	107.242711	286.00	2011	04	1.00	0.00	0.00	1.00	0.00	0.00	0.00	1.00	0.00	0.00	0.00	0.00	0.00	1.00	0.00	HF
Bar Kaev	Borkeo District Hos	160106	1603020600				Pa Lae	13.791049	107.242711	286.00	2011	07	1.00	0.00	1.00	0.00	0.00	0.00	0.00	0.00	0.00	1.00	0.00	0.00	0.00	1.00	0.00	HF
Bar Kaev	Borkeo District Hos	160106	1603020600				Pa Lae	13.791049	107.242711	286.00	2010	08	1.00	0.00	1.00	0.00	0.00	0.00	0.00	0.00	0.00	1.00	0.00	0.00	0.00	1.00	0.00	HF
Bar Kaev	Borkeo District Hos	160106	1603020600				Pa Lae	13.791049	107.242711	286.00	2010	10	2.00	0.00	1.00	0.00	1.00	0.00	1.00	1.00	0.00	0.00	0.00	0.00	0.00	1.00	1.00	HF
Bar Kaev	Borkeo District Hos	160106	1603020600				Pa Lae	13.791049	107.242711	286.00	2010	12	3.00	0.00	2.00	1.00	0.00	0.00	1.00	1.00	0.00	1.00	0.00	0.00	0.00	2.00	1.00	HF
Bar Kaev	Borkeo District Hos	160106	1603020700				Ray	13.815022	107.193675	323.00	2011	03	2.00	0.00	0.00	1.00	1.00	0.00	0.00	0.00	0.00	0.00	2.00	0.00	0.00	0.00	2.00	HF
Bar Kaev	Borkeo District Hos	160106	1603020700				Ray	13.815022	107.193675	323.00	2012	03	2.00	0.00	0.00	0.00	2.00	0.00	2.00	0.00	0.00	0.00	0.00	0.00	0.00	0.00	2.00	HF
Bar Kaev	Borkeo District Hos	160106	1603020800	3176	Y	3176	Chrung (Keh Chuong)	13.7711572831718	107.223989339724	356.00	2012	01	2.00	0.00	0.00	2.00	0.00	0.00	0.00	0.00	0.00	0.00	2.00	0.00	0.00	0.00	2.00	HF
Bar Kaev	Borkeo District Hos	160106	1603020800	3176	Y	3176	Chrung (Keh Chuong)	13.7711572831718	107.223989339724	356.00	2011	02	1.00	0.00	1.00	0.00	0.00	0.00	0.00	0.00	0.00	1.00	0.00	0.00	0.00	1.00	0.00	HF
Bar Kaev	Borkeo District Hos	160106	1603020800	3176	Y	3176	Chrung (Keh Chuong)	13.7711572831718	107.223989339724	356.00	2011	03	2.00	0.00	1.00	1.00	0.00	0.00	0.00	0.00	2.00	0.00	0.00	0.00	0.00	0.00	2.00	HF
Bar Kaev	Borkeo District Hos	160106	1603020800	3176	Y	3176	Chrung (Keh Chuong)	13.7711572831718	107.223989339724	356.00	2011	06	1.00	0.00	1.00	0.00	0.00	0.00	0.00	0.00	1.00	0.00	0.00	0.00	0.00	0.00	1.00	HF
Bar Kaev	Borkeo District Hos	160106	1603020800	3176	Y	3176	Chrung (Keh Chuong)	13.7711572831718	107.223989339724	356.00	2011	07	1.00	0.00	0.00	1.00	0.00	0.00	0.00	0.00	0.00	1.00	0.00	0.00	0.00	1.00	0.00	HF
Bar Kaev	Borkeo District Hos	160106	1603020800	3176	Y	3176	Chrung (Keh Chuong)	13.7711572831718	107.223989339724	356.00	2011	08	10.00	0.00	8.00	0.00	2.00	0.00	1.00	2.00	1.00	3.00	2.00	0.00	1.00	5.00	5.00	HF
Bar Kaev	Borkeo District Hos	160106	1603020800	3176	Y	3176	Chrung (Keh Chuong)	13.7711572831718	107.223989339724	356.00	2012	08	1.00	0.00	1.00	0.00	0.00	0.00	0.00	0.00	0.00	0.00	0.00	0.00	1.00	0.00	1.00	HF
Bar Kaev	Borkeo District Hos	160106	1603020800	3176	Y	3176	Chrung (Keh Chuong)	13.7711572831718	107.223989339724	356.00	2010	10	1.00	0.00	0.00	1.00	0.00	0.00	0.00	0.00	0.00	1.00	0.00	0.00	0.00	1.00	0.00	HF
Bar Kaev	Borkeo District Hos	160106	1603020800	3176	Y	3176	Chrung (Keh Chuong)	13.7711572831718	107.223989339724	356.00	2011	10	2.00	0.00	0.00	2.00	0.00	0.00	0.00	1.00	0.00	0.00	1.00	0.00	0.00	1.00	1.00	HF
Bar Kaev	Borkeo District Hos	160106	1603020800	3176	Y	3176	Chrung (Keh Chuong)	13.7711572831718	107.223989339724	356.00	2011	11	1.00	0.00	0.00	0.00	1.00	0.00	0.00	1.00	0.00	0.00	0.00	0.00	0.00	1.00	0.00	HF
Bar Kaev	Borkeo District Hos	160106	1603020800	3176	Y	3176	Chrung (Keh Chuong)	13.7711572831718	107.223989339724	356.00	2013	11	1.00	0.00	0.00	0.00	1.00	0.00	0.00	0.00	0.00	0.00	1.00	0.00	0.00	0.00	1.00	HF
Bar Kaev	Borkeo District Hos	160106	1603020800	3176	Y	3176	Chrung (Keh Chuong)	13.7711572831718	107.223989339724	356.00	2010	12	2.00	0.00	2.00	0.00	0.00	0.00	0.00	1.00	0.00	0.00	1.00	0.00	0.00	1.00	1.00	HF
Bar Kaev	Borkeo District Hos	160106	1603020800	3176	Y	3176	Chrung (Keh Chuong)	13.7711572831718	107.223989339724	356.00	2011	12	2.00	0.00	0.00	1.00	1.00	0.00	0.00	0.00	1.00	1.00	0.00	0.00	0.00	1.00	1.00	HF
Bar Kaev	Borkeo District Hos	160106	1603020900	3203	Y	3203	Sa Leav	13.7366571976539	107.237010888202	96.00	2010	12	1.00	0.00	0.00	0.00	1.00	0.00	1.00	0.00	0.00	0.00	0.00	0.00	0.00	0.00	1.00	HF
Bar Kaev	Borkeo District Hos	160106	1603020901	3177	Y	3176	Dan	13.7665333152633	107.222241119275	378.00	2012	01	2.00	0.00	0.00	0.00	2.00	0.00	0.00	0.00	0.00	1.00	1.00	0.00	0.00	1.00	1.00	HF
Bar Kaev	Borkeo District Hos	160106	1603020901	3177	Y	3176	Dan	13.7665333152633	107.222241119275	378.00	2012	02	1.00	0.00	0.00	0.00	1.00	0.00	0.00	0.00	0.00	0.00	1.00	0.00	0.00	0.00	1.00	HF
Bar Kaev	Borkeo District Hos	160106	1603020901	3177	Y	3176	Dan	13.7665333152633	107.222241119275	378.00	2014	06	1.00	0.00	0.00	0.00	1.00	0.00	0.00	0.00	0.00	0.00	1.00	0.00	0.00	0.00	1.00	HF
Bar Kaev	Borkeo District Hos	160106	1603020901	3177	Y	3176	Dan	13.7665333152633	107.222241119275	378.00	2011	07	1.00	0.00	0.00	1.00	0.00	0.00	0.00	0.00	1.00	0.00	0.00	0.00	0.00	0.00	1.00	HF
Bar Kaev	Borkeo District Hos	160106	1603020901	3177	Y	3176	Dan	13.7665333152633	107.222241119275	378.00	2011	08	3.00	0.00	3.00	0.00	0.00	0.00	0.00	1.00	0.00	1.00	1.00	0.00	0.00	2.00	1.00	HF
Bar Kaev	Borkeo District Hos	160106	1603020901	3177	Y	3176	Dan	13.7665333152633	107.222241119275	378.00	2011	10	3.00	0.00	2.00	1.00	0.00	2.00	0.00	1.00	0.00	0.00	0.00	0.00	0.00	3.00	0.00	HF
Bar Kaev	Borkeo District Hos	160106	1603020901	3177	Y	3176	Dan	13.7665333152633	107.222241119275	378.00	2011	12	2.00	0.00	1.00	1.00	0.00	1.00	0.00	0.00	0.00	1.00	0.00	0.00	0.00	2.00	0.00	HF
Bar Kaev	Borkeo District Hos	160106	1603021200				Leu Horn			516.00	2012	06	1.00	0.00	0.00	0.00	1.00	0.00	0.00	0.00	0.00	0.00	1.00	0.00	0.00	0.00	1.00	HF
Bar Kaev	Borkeo District Hos	160106	1603021200				Leu Horn			516.00	2010	08	1.00	0.00	1.00	0.00	0.00	0.00	0.00	0.00	0.00	0.00	1.00	0.00	0.00	0.00	1.00	HF
Bar Kaev	Borkeo District Hos	160106	1603021200				Leu Horn			516.00	2010	12	1.00	0.00	0.00	1.00	0.00	0.00	0.00	0.00	0.00	0.00	1.00	0.00	0.00	0.00	1.00	HF
Bar Kaev	Borkeo District Hos	160106	1603021200				Leu Horn			516.00	2011	12	1.00	0.00	0.00	0.00	1.00	0.00	0.00	1.00	0.00	0.00	0.00	0.00	0.00	1.00	0.00	HF
Bar Kaev	Borkeo District Hos	160106	1603030100				Trom	13.693494	107.181462	1073.00	2011	01	1.00	0.00	1.00	0.00	0.00	0.00	0.00	0.00	1.00	0.00	0.00	0.00	0.00	0.00	1.00	HF
Bar Kaev	Borkeo District Hos	160106	1603030100				Trom	13.693494	107.181462	1073.00	2011	02	1.00	0.00	1.00	0.00	0.00	0.00	0.00	0.00	0.00	0.00	0.00	0.00	1.00	0.00	1.00	HF
Bar Kaev	Borkeo District Hos	160106	1603030100				Trom	13.693494	107.181462	1073.00	2011	04	1.00	0.00	0.00	0.00	1.00	0.00	0.00	0.00	0.00	0.00	1.00	0.00	0.00	0.00	1.00	HF
Bar Kaev	Borkeo District Hos	160106	1603030100				Trom	13.693494	107.181462	1073.00	2014	09	2.00	0.00	0.00	0.00	2.00	0.00	1.00	0.00	0.00	0.00	1.00	0.00	0.00	0.00	2.00	HF
Bar Kaev	Borkeo District Hos	160106	1603030100				Trom	13.693494	107.181462	1073.00	2010	10	2.00	0.00	0.00	2.00	0.00	0.00	1.00	0.00	1.00	0.00	0.00	0.00	0.00	0.00	2.00	HF
Bar Kaev	Borkeo District Hos	160106	1603030100				Trom	13.693494	107.181462	1073.00	2012	10	1.00	0.00	0.00	0.00	1.00	0.00	0.00	0.00	0.00	0.00	1.00	0.00	0.00	0.00	1.00	HF
Bar Kaev	Borkeo District Hos	160106	1603030100				Trom	13.693494	107.181462	1073.00	2013	10	1.00	0.00	0.00	0.00	1.00	0.00	0.00	0.00	0.00	0.00	1.00	0.00	0.00	0.00	1.00	HF
Bar Kaev	Borkeo District Hos	160106	1603030100				Trom	13.693494	107.181462	1073.00	2011	11	1.00	0.00	0.00	1.00	0.00	0.00	0.00	0.00	0.00	0.00	1.00	0.00	0.00	0.00	1.00	HF
Bar Kaev	Borkeo District Hos	160106	1603030100				Trom	13.693494	107.181462	1073.00	2013	11	1.00	0.00	0.00	0.00	1.00	0.00	0.00	0.00	0.00	0.00	1.00	0.00	0.00	0.00	1.00	HF
Bar Kaev	Borkeo District Hos	160106	1603030100				Trom	13.693494	107.181462	1073.00	2011	12	1.00	0.00	1.00	0.00	0.00	0.00	0.00	0.00	0.00	1.00	0.00	0.00	0.00	1.00	0.00	HF
Bar Kaev	Borkeo District Hos	160106	1603030200				Su	13.649756	107.20719	393.00	2013	02	1.00	0.00	0.00	1.00	0.00	0.00	0.00	1.00	0.00	0.00	0.00	0.00	0.00	1.00	0.00	HF
Bar Kaev	Borkeo District Hos	160106	1603030200				Su	13.649756	107.20719	393.00	2012	06	1.00	0.00	0.00	0.00	1.00	0.00	0.00	0.00	0.00	1.00	0.00	0.00	0.00	1.00	0.00	HF
Bar Kaev	Borkeo District Hos	160106	1603030300				Nhol	13.66077	107.192101	454.00	2011	07	1.00	0.00	1.00	0.00	0.00	0.00	0.00	0.00	0.00	0.00	1.00	0.00	0.00	0.00	1.00	HF
Bar Kaev	Borkeo District Hos	160106	1603030300				Nhol	13.66077	107.192101	454.00	2013	08	1.00	0.00	0.00	1.00	0.00	0.00	0.00	0.00	0.00	0.00	1.00	0.00	0.00	0.00	1.00	HF
Bar Kaev	Borkeo District Hos	160106	1603030300				Nhol	13.66077	107.192101	454.00	2011	12	1.00	0.00	1.00	0.00	0.00	0.00	0.00	0.00	0.00	0.00	1.00	0.00	0.00	0.00	1.00	HF
Bar Kaev	Borkeo District Hos	160106	1603030400				Khmang	13.678863	107.212146	472.00	2012	03	1.00	0.00	0.00	0.00	1.00	0.00	0.00	0.00	0.00	0.00	1.00	0.00	0.00	0.00	1.00	HF
Bar Kaev	Borkeo District Hos	160106	1603030400				Khmang	13.678863	107.212146	472.00	2012	04	1.00	0.00	0.00	0.00	1.00	0.00	0.00	0.00	0.00	0.00	1.00	0.00	0.00	0.00	1.00	HF
Bar Kaev	Borkeo District Hos	160106	1603030400				Khmang	13.678863	107.212146	472.00	2011	08	1.00	0.00	0.00	0.00	1.00	0.00	0.00	1.00	0.00	0.00	0.00	0.00	0.00	1.00	0.00	HF
Bar Kaev	Borkeo District Hos	160106	1603030500				Phum Muoy	13.691524	107.207977	2356.00	2011	01	1.00	0.00	0.00	0.00	1.00	0.00	0.00	0.00	1.00	0.00	0.00	0.00	0.00	0.00	1.00	HF
Bar Kaev	Borkeo District Hos	160106	1603030500				Phum Muoy	13.691524	107.207977	2356.00	2012	01	9.00	0.00	8.00	1.00	0.00	0.00	0.00	0.00	0.00	0.00	9.00	0.00	0.00	0.00	9.00	HF
Bar Kaev	Borkeo District Hos	160106	1603030500				Phum Muoy	13.691524	107.207977	2356.00	2014	01	1.00	0.00	0.00	0.00	1.00	0.00	0.00	0.00	0.00	0.00	1.00	0.00	0.00	0.00	1.00	HF
Bar Kaev	Borkeo District Hos	160106	1603030500				Phum Muoy	13.691524	107.207977	2356.00	2011	02	2.00	0.00	2.00	0.00	0.00	0.00	0.00	0.00	0.00	0.00	2.00	0.00	0.00	0.00	2.00	HF
Bar Kaev	Borkeo District Hos	160106	1603030500				Phum Muoy	13.691524	107.207977	2356.00	2012	02	5.00	0.00	0.00	1.00	4.00	0.00	1.00	0.00	0.00	0.00	4.00	0.00	0.00	0.00	5.00	HF
Bar Kaev	Borkeo District Hos	160106	1603030500				Phum Muoy	13.691524	107.207977	2356.00	2014	02	1.00	0.00	0.00	0.00	1.00	0.00	0.00	0.00	0.00	0.00	1.00	0.00	0.00	0.00	1.00	HF
Bar Kaev	Borkeo District Hos	160106	1603030500				Phum Muoy	13.691524	107.207977	2356.00	2011	03	3.00	0.00	1.00	1.00	1.00	0.00	0.00	0.00	0.00	0.00	3.00	0.00	0.00	0.00	3.00	HF
Bar Kaev	Borkeo District Hos	160106	1603030500				Phum Muoy	13.691524	107.207977	2356.00	2012	03	3.00	0.00	1.00	0.00	2.00	0.00	0.00	0.00	2.00	0.00	1.00	0.00	0.00	0.00	3.00	HF
Bar Kaev	Borkeo District Hos	160106	1603030500				Phum Muoy	13.691524	107.207977	2356.00	2013	03	1.00	0.00	0.00	0.00	1.00	0.00	0.00	0.00	0.00	0.00	1.00	0.00	0.00	0.00	1.00	HF
Bar Kaev	Borkeo District Hos	160106	1603030500				Phum Muoy	13.691524	107.207977	2356.00	2014	03	1.00	0.00	0.00	0.00	1.00	0.00	0.00	0.00	0.00	1.00	0.00	0.00	0.00	1.00	0.00	HF
Bar Kaev	Borkeo District Hos	160106	1603030500				Phum Muoy	13.691524	107.207977	2356.00	2012	05	1.00	0.00	0.00	0.00	1.00	0.00	0.00	0.00	0.00	0.00	1.00	0.00	0.00	0.00	1.00	HF
Bar Kaev	Borkeo District Hos	160106	1603030500				Phum Muoy	13.691524	107.207977	2356.00	2013	05	1.00	0.00	0.00	0.00	1.00	0.00	0.00	0.00	0.00	0.00	1.00	0.00	0.00	0.00	1.00	HF
Bar Kaev	Borkeo District Hos	160106	1603030500				Phum Muoy	13.691524	107.207977	2356.00	2014	05	1.00	0.00	0.00	0.00	1.00	0.00	0.00	0.00	1.00	0.00	0.00	0.00	0.00	0.00	1.00	HF
Bar Kaev	Borkeo District Hos	160106	1603030500				Phum Muoy	13.691524	107.207977	2356.00	2011	06	2.00	0.00	0.00	0.00	2.00	1.00	0.00	0.00	0.00	0.00	1.00	0.00	0.00	1.00	1.00	HF
Bar Kaev	Borkeo District Hos	160106	1603030500				Phum Muoy	13.691524	107.207977	2356.00	2012	06	1.00	0.00	0.00	0.00	1.00	0.00	0.00	0.00	0.00	0.00	1.00	0.00	0.00	0.00	1.00	HF
Bar Kaev	Borkeo District Hos	160106	1603030500				Phum Muoy	13.691524	107.207977	2356.00	2013	06	1.00	0.00	0.00	0.00	1.00	0.00	0.00	0.00	0.00	0.00	1.00	0.00	0.00	0.00	1.00	HF
Bar Kaev	Borkeo District Hos	160106	1603030500				Phum Muoy	13.691524	107.207977	2356.00	2011	07	4.00	0.00	4.00	0.00	0.00	1.00	0.00	0.00	0.00	1.00	2.00	0.00	0.00	2.00	2.00	HF
Bar Kaev	Borkeo District Hos	160106	1603030500				Phum Muoy	13.691524	107.207977	2356.00	2012	07	2.00	0.00	0.00	0.00	2.00	0.00	0.00	0.00	0.00	0.00	1.00	0.00	1.00	0.00	2.00	HF
Bar Kaev	Borkeo District Hos	160106	1603030500				Phum Muoy	13.691524	107.207977	2356.00	2013	07	3.00	0.00	0.00	2.00	1.00	0.00	0.00	0.00	0.00	0.00	3.00	0.00	0.00	0.00	3.00	HF
Bar Kaev	Borkeo District Hos	160106	1603030500				Phum Muoy	13.691524	107.207977	2356.00	2010	08	7.00	0.00	7.00	0.00	0.00	0.00	0.00	1.00	1.00	2.00	3.00	0.00	0.00	3.00	4.00	HF
Bar Kaev	Borkeo District Hos	160106	1603030500				Phum Muoy	13.691524	107.207977	2356.00	2011	08	4.00	0.00	4.00	0.00	0.00	0.00	0.00	0.00	2.00	2.00	0.00	0.00	0.00	2.00	2.00	HF
Bar Kaev	Borkeo District Hos	160106	1603030500				Phum Muoy	13.691524	107.207977	2356.00	2012	08	3.00	0.00	0.00	0.00	3.00	0.00	0.00	0.00	0.00	0.00	3.00	0.00	0.00	0.00	3.00	HF
Bar Kaev	Borkeo District Hos	160106	1603030500				Phum Muoy	13.691524	107.207977	2356.00	2014	08	1.00	0.00	0.00	1.00	0.00	0.00	0.00	0.00	0.00	0.00	1.00	0.00	0.00	0.00	1.00	HF
Bar Kaev	Borkeo District Hos	160106	1603030500				Phum Muoy	13.691524	107.207977	2356.00	2012	09	3.00	0.00	1.00	0.00	2.00	0.00	0.00	0.00	1.00	0.00	2.00	0.00	0.00	0.00	3.00	HF
Bar Kaev	Borkeo District Hos	160106	1603030500				Phum Muoy	13.691524	107.207977	2356.00	2014	09	3.00	0.00	0.00	2.00	1.00	0.00	0.00	0.00	0.00	0.00	3.00	0.00	0.00	0.00	3.00	HF
Bar Kaev	Borkeo District Hos	160106	1603030500				Phum Muoy	13.691524	107.207977	2356.00	2010	10	2.00	0.00	0.00	2.00	0.00	0.00	0.00	0.00	0.00	1.00	1.00	0.00	0.00	1.00	1.00	HF
Bar Kaev	Borkeo District Hos	160106	1603030500				Phum Muoy	13.691524	107.207977	2356.00	2011	10	7.00	0.00	5.00	0.00	2.00	0.00	0.00	0.00	1.00	1.00	5.00	0.00	0.00	1.00	6.00	HF
Bar Kaev	Borkeo District Hos	160106	1603030500				Phum Muoy	13.691524	107.207977	2356.00	2012	10	1.00	0.00	0.00	0.00	1.00	0.00	0.00	0.00	0.00	0.00	1.00	0.00	0.00	0.00	1.00	HF
Bar Kaev	Borkeo District Hos	160106	1603030500				Phum Muoy	13.691524	107.207977	2356.00	2013	10	1.00	0.00	0.00	0.00	1.00	0.00	0.00	0.00	0.00	1.00	0.00	0.00	0.00	1.00	0.00	HF
Bar Kaev	Borkeo District Hos	160106	1603030500				Phum Muoy	13.691524	107.207977	2356.00	2011	11	6.00	0.00	4.00	0.00	2.00	0.00	0.00	0.00	2.00	2.00	2.00	0.00	0.00	2.00	4.00	HF
Bar Kaev	Borkeo District Hos	160106	1603030500				Phum Muoy	13.691524	107.207977	2356.00	2013	11	1.00	0.00	0.00	0.00	1.00	0.00	0.00	0.00	0.00	0.00	1.00	0.00	0.00	0.00	1.00	HF
Bar Kaev	Borkeo District Hos	160106	1603030500				Phum Muoy	13.691524	107.207977	2356.00	2010	12	1.00	0.00	1.00	0.00	0.00	0.00	0.00	0.00	0.00	0.00	1.00	0.00	0.00	0.00	1.00	HF
Bar Kaev	Borkeo District Hos	160106	1603030500				Phum Muoy	13.691524	107.207977	2356.00	2011	12	3.00	0.00	0.00	3.00	0.00	0.00	0.00	0.00	0.00	0.00	3.00	0.00	0.00	0.00	3.00	HF
Bar Kaev	Borkeo District Hos	160106	1603030500				Phum Muoy	13.691524	107.207977	2356.00	2012	12	4.00	0.00	1.00	0.00	3.00	0.00	0.00	0.00	0.00	0.00	3.00	1.00	0.00	1.00	3.00	HF
Bar Kaev	Borkeo District Hos	160106	1603030600								2011	12	2.00	0.00	2.00	0.00	0.00	0.00	0.00	0.00	0.00	1.00	1.00	0.00	0.00	1.00	1.00	HF
Bar Kaev	Borkeo District Hos	160106	1603030700								2012	02	1.00	0.00	0.00	0.00	1.00	0.00	0.00	0.00	0.00	0.00	1.00	0.00	0.00	0.00	1.00	HF
Bar Kaev	Borkeo District Hos	160106	1603030700								2012	03	1.00	0.00	0.00	0.00	1.00	0.00	0.00	0.00	0.00	0.00	0.00	0.00	1.00	0.00	1.00	HF
Bar Kaev	Borkeo District Hos	160106	1603030700								2011	07	1.00	0.00	0.00	1.00	0.00	0.00	0.00	0.00	0.00	1.00	0.00	0.00	0.00	1.00	0.00	HF
Bar Kaev	Borkeo District Hos	160106	1603030700								2010	10	1.00	0.00	0.00	1.00	0.00	0.00	0.00	0.00	0.00	0.00	1.00	0.00	0.00	0.00	1.00	HF
Bar Kaev	Borkeo District Hos	160106	1603030700								2011	12	1.00	0.00	1.00	0.00	0.00	0.00	0.00	0.00	1.00	0.00	0.00	0.00	0.00	0.00	1.00	HF
Bar Kaev	Borkeo District Hos	160106	1603040100				Lung Khung	13.663012	107.14857	1650.00	2011	01	2.00	0.00	1.00	0.00	1.00	0.00	0.00	0.00	0.00	1.00	1.00	0.00	0.00	1.00	1.00	HF
Bar Kaev	Borkeo District Hos	160106	1603040100				Lung Khung	13.663012	107.14857	1650.00	2012	01	4.00	0.00	4.00	0.00	0.00	0.00	0.00	0.00	0.00	2.00	1.00	0.00	1.00	2.00	2.00	HF
Bar Kaev	Borkeo District Hos	160106	1603040100				Lung Khung	13.663012	107.14857	1650.00	2012	04	2.00	0.00	1.00	0.00	1.00	0.00	0.00	0.00	1.00	0.00	1.00	0.00	0.00	0.00	2.00	HF
Bar Kaev	Borkeo District Hos	160106	1603040100				Lung Khung	13.663012	107.14857	1650.00	2011	07	2.00	0.00	2.00	0.00	0.00	0.00	0.00	0.00	1.00	1.00	0.00	0.00	0.00	1.00	1.00	HF
Bar Kaev	Borkeo District Hos	160106	1603040100				Lung Khung	13.663012	107.14857	1650.00	2010	08	1.00	0.00	0.00	0.00	1.00	0.00	0.00	0.00	0.00	0.00	1.00	0.00	0.00	0.00	1.00	HF
Bar Kaev	Borkeo District Hos	160106	1603040100				Lung Khung	13.663012	107.14857	1650.00	2011	08	1.00	0.00	1.00	0.00	0.00	0.00	0.00	0.00	1.00	0.00	0.00	0.00	0.00	0.00	1.00	HF
Bar Kaev	Borkeo District Hos	160106	1603040100				Lung Khung	13.663012	107.14857	1650.00	2010	10	2.00	0.00	0.00	2.00	0.00	0.00	0.00	0.00	0.00	0.00	2.00	0.00	0.00	0.00	2.00	HF
Bar Kaev	Borkeo District Hos	160106	1603040100				Lung Khung	13.663012	107.14857	1650.00	2011	10	5.00	0.00	5.00	0.00	0.00	1.00	1.00	0.00	0.00	1.00	2.00	0.00	0.00	2.00	3.00	HF
Bar Kaev	Borkeo District Hos	160106	1603040100				Lung Khung	13.663012	107.14857	1650.00	2011	11	5.00	0.00	4.00	0.00	1.00	0.00	0.00	0.00	0.00	4.00	1.00	0.00	0.00	4.00	1.00	HF
Bar Kaev	Borkeo District Hos	160106	1603040100				Lung Khung	13.663012	107.14857	1650.00	2010	12	2.00	0.00	1.00	0.00	1.00	0.00	0.00	0.00	0.00	0.00	2.00	0.00	0.00	0.00	2.00	HF
Bar Kaev	Borkeo District Hos	160106	1603040200				Pa Ar (Lung Khung)	13.624916	107.125944	582.00	2012	01	3.00	0.00	3.00	0.00	0.00	0.00	0.00	0.00	0.00	1.00	2.00	0.00	0.00	1.00	2.00	HF
Bar Kaev	Borkeo District Hos	160106	1603040200				Pa Ar (Lung Khung)	13.624916	107.125944	582.00	2011	10	2.00	0.00	2.00	0.00	0.00	0.00	1.00	0.00	0.00	0.00	1.00	0.00	0.00	0.00	2.00	HF
Bar Kaev	Borkeo District Hos	160106	1603040200				Pa Ar (Lung Khung)	13.624916	107.125944	582.00	2011	11	3.00	0.00	3.00	0.00	0.00	0.00	0.00	0.00	0.00	1.00	2.00	0.00	0.00	1.00	2.00	HF
Bar Kaev	Borkeo District Hos	160106	1603040200				Pa Ar (Lung Khung)	13.624916	107.125944	582.00	2013	11	1.00	0.00	0.00	0.00	1.00	0.00	0.00	0.00	0.00	0.00	1.00	0.00	0.00	0.00	1.00	HF
Bar Kaev	Borkeo District Hos	160106	1603040200				Pa Ar (Lung Khung)	13.624916	107.125944	582.00	2011	12	2.00	0.00	2.00	0.00	0.00	0.00	0.00	0.00	0.00	0.00	2.00	0.00	0.00	0.00	2.00	HF
Bar Kaev	Borkeo District Hos	160106	1603040300				Pa Yang	13.64901	107.10797	568.00	2011	10	1.00	0.00	1.00	0.00	0.00	0.00	0.00	0.00	0.00	0.00	0.00	0.00	1.00	0.00	1.00	HF
Bar Kaev	Borkeo District Hos	160106	1603040400	3174	N	3174	Chreak	13.6068552984863	107.161185065473	302.00	2011	01	1.00	0.00	1.00	0.00	0.00	0.00	0.00	0.00	0.00	0.00	1.00	0.00	0.00	0.00	1.00	HF
Bar Kaev	Borkeo District Hos	160106	1603040400	3174	N	3174	Chreak	13.6068552984863	107.161185065473	302.00	2012	01	2.00	0.00	2.00	0.00	0.00	0.00	0.00	0.00	0.00	0.00	2.00	0.00	0.00	0.00	2.00	HF
Bar Kaev	Borkeo District Hos	160106	1603040400	3174	N	3174	Chreak	13.6068552984863	107.161185065473	302.00	2014	03	1.00	0.00	0.00	0.00	1.00	0.00	0.00	0.00	0.00	0.00	1.00	0.00	0.00	0.00	1.00	HF
Bar Kaev	Borkeo District Hos	160106	1603040400	3174	N	3174	Chreak	13.6068552984863	107.161185065473	302.00	2012	04	1.00	0.00	0.00	0.00	1.00	0.00	0.00	0.00	0.00	0.00	1.00	0.00	0.00	0.00	1.00	HF
Bar Kaev	Borkeo District Hos	160106	1603040400	3174	N	3174	Chreak	13.6068552984863	107.161185065473	302.00	2012	05	1.00	0.00	0.00	0.00	1.00	0.00	0.00	1.00	0.00	0.00	0.00	0.00	0.00	1.00	0.00	HF
Bar Kaev	Borkeo District Hos	160106	1603040400	3174	N	3174	Chreak	13.6068552984863	107.161185065473	302.00	2013	06	1.00	0.00	0.00	1.00	0.00	0.00	0.00	0.00	0.00	0.00	1.00	0.00	0.00	0.00	1.00	HF
Bar Kaev	Borkeo District Hos	160106	1603040400	3174	N	3174	Chreak	13.6068552984863	107.161185065473	302.00	2014	06	1.00	0.00	0.00	0.00	1.00	0.00	0.00	0.00	1.00	0.00	0.00	0.00	0.00	0.00	1.00	HF
Bar Kaev	Borkeo District Hos	160106	1603040400	3174	N	3174	Chreak	13.6068552984863	107.161185065473	302.00	2012	07	2.00	0.00	0.00	0.00	2.00	0.00	0.00	0.00	0.00	0.00	2.00	0.00	0.00	0.00	2.00	HF
Bar Kaev	Borkeo District Hos	160106	1603040400	3174	N	3174	Chreak	13.6068552984863	107.161185065473	302.00	2013	08	1.00	0.00	0.00	0.00	1.00	0.00	0.00	0.00	0.00	0.00	1.00	0.00	0.00	0.00	1.00	HF
Bar Kaev	Borkeo District Hos	160106	1603040400	3174	N	3174	Chreak	13.6068552984863	107.161185065473	302.00	2014	09	2.00	0.00	0.00	0.00	2.00	0.00	0.00	0.00	0.00	0.00	2.00	0.00	0.00	0.00	2.00	HF
Bar Kaev	Borkeo District Hos	160106	1603040400	3174	N	3174	Chreak	13.6068552984863	107.161185065473	302.00	2013	11	3.00	0.00	0.00	0.00	3.00	0.00	0.00	0.00	2.00	0.00	1.00	0.00	0.00	0.00	3.00	HF
Bar Kaev	Borkeo District Hos	160106	1603050100	3215	N	3215	Ya Sam	13.5825005447895	107.283959895936	428.00	2012	01	1.00	0.00	1.00	0.00	0.00	0.00	0.00	0.00	0.00	0.00	1.00	0.00	0.00	0.00	1.00	HF
Bar Kaev	Borkeo District Hos	160106	1603050100	3215	N	3215	Ya Sam	13.5825005447895	107.283959895936	428.00	2011	02	1.00	0.00	0.00	1.00	0.00	0.00	0.00	0.00	0.00	0.00	0.00	0.00	1.00	0.00	1.00	HF
Bar Kaev	Borkeo District Hos	160106	1603050100	3215	N	3215	Ya Sam	13.5825005447895	107.283959895936	428.00	2013	02	1.00	0.00	0.00	1.00	0.00	0.00	0.00	0.00	0.00	0.00	1.00	0.00	0.00	0.00	1.00	HF
Bar Kaev	Borkeo District Hos	160106	1603050100	3215	N	3215	Ya Sam	13.5825005447895	107.283959895936	428.00	2011	03	1.00	0.00	0.00	1.00	0.00	1.00	0.00	0.00	0.00	0.00	0.00	0.00	0.00	1.00	0.00	HF
Bar Kaev	Borkeo District Hos	160106	1603050100	3215	N	3215	Ya Sam	13.5825005447895	107.283959895936	428.00	2011	04	1.00	0.00	1.00	0.00	0.00	0.00	0.00	0.00	0.00	0.00	1.00	0.00	0.00	0.00	1.00	HF
Bar Kaev	Borkeo District Hos	160106	1603050100	3215	N	3215	Ya Sam	13.5825005447895	107.283959895936	428.00	2012	05	1.00	0.00	0.00	0.00	1.00	0.00	0.00	0.00	0.00	0.00	1.00	0.00	0.00	0.00	1.00	HF
Bar Kaev	Borkeo District Hos	160106	1603050100	3215	N	3215	Ya Sam	13.5825005447895	107.283959895936	428.00	2014	05	1.00	0.00	0.00	0.00	1.00	0.00	0.00	0.00	0.00	0.00	1.00	0.00	0.00	0.00	1.00	HF
Bar Kaev	Borkeo District Hos	160106	1603050100	3215	N	3215	Ya Sam	13.5825005447895	107.283959895936	428.00	2012	09	1.00	0.00	0.00	0.00	1.00	0.00	0.00	0.00	0.00	0.00	1.00	0.00	0.00	0.00	1.00	HF
Bar Kaev	Borkeo District Hos	160106	1603050100	3215	N	3215	Ya Sam	13.5825005447895	107.283959895936	428.00	2014	09	2.00	0.00	0.00	1.00	1.00	1.00	0.00	0.00	1.00	0.00	0.00	0.00	0.00	1.00	1.00	HF
Bar Kaev	Borkeo District Hos	160106	1603050100	3215	N	3215	Ya Sam	13.5825005447895	107.283959895936	428.00	2011	10	1.00	0.00	0.00	1.00	0.00	0.00	0.00	1.00	0.00	0.00	0.00	0.00	0.00	1.00	0.00	HF
Bar Kaev	Borkeo District Hos	160106	1603050100	3215	N	3215	Ya Sam	13.5825005447895	107.283959895936	428.00	2013	10	1.00	0.00	0.00	0.00	1.00	0.00	0.00	0.00	0.00	0.00	1.00	0.00	0.00	0.00	1.00	HF
Bar Kaev	Borkeo District Hos	160106	1603050100	3215	N	3215	Ya Sam	13.5825005447895	107.283959895936	428.00	2011	11	3.00	0.00	2.00	0.00	1.00	0.00	0.00	1.00	0.00	1.00	1.00	0.00	0.00	2.00	1.00	HF
Bar Kaev	Borkeo District Hos	160106	1603050100	3215	N	3215	Ya Sam	13.5825005447895	107.283959895936	428.00	2012	11	1.00	0.00	0.00	0.00	1.00	0.00	0.00	0.00	0.00	0.00	1.00	0.00	0.00	0.00	1.00	HF
Bar Kaev	Borkeo District Hos	160106	1603050100	3215	N	3215	Ya Sam	13.5825005447895	107.283959895936	428.00	2010	12	3.00	0.00	2.00	1.00	0.00	0.00	0.00	0.00	1.00	0.00	2.00	0.00	0.00	0.00	3.00	HF
Bar Kaev	Borkeo District Hos	160106	1603050200	3204	Y	3204	Saeung	13.5921191462492	107.242695650716	528.00	2013	01	1.00	0.00	0.00	1.00	0.00	0.00	0.00	0.00	0.00	0.00	1.00	0.00	0.00	0.00	1.00	HF
Bar Kaev	Borkeo District Hos	160106	1603050200	3204	Y	3204	Saeung	13.5921191462492	107.242695650716	528.00	2014	01	1.00	0.00	0.00	0.00	1.00	0.00	0.00	0.00	0.00	0.00	1.00	0.00	0.00	0.00	1.00	HF
Bar Kaev	Borkeo District Hos	160106	1603050200	3204	Y	3204	Saeung	13.5921191462492	107.242695650716	528.00	2013	03	1.00	0.00	0.00	0.00	1.00	0.00	0.00	0.00	0.00	1.00	0.00	0.00	0.00	1.00	0.00	HF
Bar Kaev	Borkeo District Hos	160106	1603050200	3204	Y	3204	Saeung	13.5921191462492	107.242695650716	528.00	2014	04	1.00	0.00	0.00	0.00	1.00	0.00	0.00	0.00	0.00	0.00	1.00	0.00	0.00	0.00	1.00	HF
Bar Kaev	Borkeo District Hos	160106	1603050200	3204	Y	3204	Saeung	13.5921191462492	107.242695650716	528.00	2014	07	1.00	0.00	0.00	0.00	1.00	0.00	0.00	0.00	0.00	0.00	1.00	0.00	0.00	0.00	1.00	HF
Bar Kaev	Borkeo District Hos	160106	1603050200	3204	Y	3204	Saeung	13.5921191462492	107.242695650716	528.00	2012	09	1.00	0.00	0.00	0.00	1.00	0.00	0.00	0.00	1.00	0.00	0.00	0.00	0.00	0.00	1.00	HF
Bar Kaev	Borkeo District Hos	160106	1603050200	3204	Y	3204	Saeung	13.5921191462492	107.242695650716	528.00	2011	11	1.00	0.00	0.00	1.00	0.00	0.00	0.00	1.00	0.00	0.00	0.00	0.00	0.00	1.00	0.00	HF
Bar Kaev	Borkeo District Hos	160106	1603050200	3204	Y	3204	Saeung	13.5921191462492	107.242695650716	528.00	2013	11	2.00	0.00	0.00	0.00	2.00	0.00	0.00	0.00	0.00	0.00	2.00	0.00	0.00	0.00	2.00	HF
Bar Kaev	Borkeo District Hos	160106	1603050200	3204	Y	3204	Saeung	13.5921191462492	107.242695650716	528.00	2010	12	4.00	0.00	0.00	2.00	2.00	0.00	0.00	0.00	1.00	0.00	1.00	1.00	1.00	1.00	3.00	HF
Bar Kaev	Borkeo District Hos	160106	1603050200	3204	Y	3204	Saeung	13.5921191462492	107.242695650716	528.00	2011	12	1.00	0.00	1.00	0.00	0.00	0.00	0.00	1.00	0.00	0.00	0.00	0.00	0.00	1.00	0.00	HF
Bar Kaev	Borkeo District Hos	160106	1603050200	3204	Y	3204	Saeung	13.5921191462492	107.242695650716	528.00	2012	12	1.00	0.00	0.00	1.00	0.00	0.00	0.00	0.00	0.00	1.00	0.00	0.00	0.00	1.00	0.00	HF
Bar Kaev	Borkeo District Hos	160106	1603050300	3172	N	3172	Chaet	13.6618487493534	107.246883383338	452.00	2014	01	1.00	0.00	0.00	0.00	1.00	0.00	0.00	0.00	0.00	0.00	1.00	0.00	0.00	0.00	1.00	HF
Bar Kaev	Borkeo District Hos	160106	1603050300	3172	N	3172	Chaet	13.6618487493534	107.246883383338	452.00	2011	02	1.00	0.00	1.00	0.00	0.00	0.00	0.00	0.00	0.00	0.00	1.00	0.00	0.00	0.00	1.00	HF
Bar Kaev	Borkeo District Hos	160106	1603050300	3172	N	3172	Chaet	13.6618487493534	107.246883383338	452.00	2011	03	1.00	0.00	1.00	0.00	0.00	0.00	0.00	0.00	1.00	0.00	0.00	0.00	0.00	0.00	1.00	HF
Bar Kaev	Borkeo District Hos	160106	1603050300	3172	N	3172	Chaet	13.6618487493534	107.246883383338	452.00	2012	04	1.00	0.00	0.00	0.00	1.00	0.00	0.00	0.00	0.00	0.00	1.00	0.00	0.00	0.00	1.00	HF
Bar Kaev	Borkeo District Hos	160106	1603050300	3172	N	3172	Chaet	13.6618487493534	107.246883383338	452.00	2012	05	1.00	0.00	0.00	0.00	1.00	0.00	0.00	0.00	0.00	0.00	1.00	0.00	0.00	0.00	1.00	HF
Bar Kaev	Borkeo District Hos	160106	1603050300	3172	N	3172	Chaet	13.6618487493534	107.246883383338	452.00	2012	06	1.00	0.00	0.00	0.00	1.00	0.00	0.00	0.00	0.00	0.00	1.00	0.00	0.00	0.00	1.00	HF
Bar Kaev	Borkeo District Hos	160106	1603050300	3172	N	3172	Chaet	13.6618487493534	107.246883383338	452.00	2013	07	1.00	0.00	0.00	0.00	1.00	0.00	0.00	0.00	0.00	0.00	1.00	0.00	0.00	0.00	1.00	HF
Bar Kaev	Borkeo District Hos	160106	1603050300	3172	N	3172	Chaet	13.6618487493534	107.246883383338	452.00	2014	07	1.00	0.00	0.00	0.00	1.00	0.00	0.00	0.00	0.00	0.00	1.00	0.00	0.00	0.00	1.00	HF
Bar Kaev	Borkeo District Hos	160106	1603050300	3172	N	3172	Chaet	13.6618487493534	107.246883383338	452.00	2010	08	1.00	0.00	1.00	0.00	0.00	0.00	0.00	0.00	0.00	0.00	1.00	0.00	0.00	0.00	1.00	HF
Bar Kaev	Borkeo District Hos	160106	1603050300	3172	N	3172	Chaet	13.6618487493534	107.246883383338	452.00	2011	08	2.00	0.00	0.00	0.00	2.00	0.00	1.00	0.00	0.00	0.00	1.00	0.00	0.00	0.00	2.00	HF
Bar Kaev	Borkeo District Hos	160106	1603050300	3172	N	3172	Chaet	13.6618487493534	107.246883383338	452.00	2012	08	1.00	0.00	0.00	0.00	1.00	0.00	0.00	0.00	0.00	0.00	1.00	0.00	0.00	0.00	1.00	HF
Bar Kaev	Borkeo District Hos	160106	1603050300	3172	N	3172	Chaet	13.6618487493534	107.246883383338	452.00	2013	08	1.00	0.00	0.00	1.00	0.00	0.00	0.00	0.00	0.00	0.00	1.00	0.00	0.00	0.00	1.00	HF
Bar Kaev	Borkeo District Hos	160106	1603050300	3172	N	3172	Chaet	13.6618487493534	107.246883383338	452.00	2012	09	1.00	0.00	0.00	0.00	1.00	0.00	0.00	0.00	0.00	0.00	1.00	0.00	0.00	0.00	1.00	HF
Bar Kaev	Borkeo District Hos	160106	1603050300	3172	N	3172	Chaet	13.6618487493534	107.246883383338	452.00	2013	09	1.00	0.00	0.00	0.00	1.00	0.00	0.00	0.00	0.00	0.00	1.00	0.00	0.00	0.00	1.00	HF
Bar Kaev	Borkeo District Hos	160106	1603050300	3172	N	3172	Chaet	13.6618487493534	107.246883383338	452.00	2014	09	3.00	0.00	1.00	1.00	1.00	0.00	0.00	0.00	0.00	0.00	3.00	0.00	0.00	0.00	3.00	HF
Bar Kaev	Borkeo District Hos	160106	1603050300	3172	N	3172	Chaet	13.6618487493534	107.246883383338	452.00	2012	11	1.00	0.00	0.00	0.00	1.00	0.00	0.00	0.00	0.00	1.00	0.00	0.00	0.00	1.00	0.00	HF
Bar Kaev	Borkeo District Hos	160106	1603050300	3172	N	3172	Chaet	13.6618487493534	107.246883383338	452.00	2013	11	1.00	0.00	0.00	0.00	1.00	0.00	0.00	0.00	0.00	0.00	1.00	0.00	0.00	0.00	1.00	HF
Bar Kaev	Borkeo District Hos	160106	1603050400	3185	N	3185	Klis	13.6706241341867	107.253693771109	336.00	2013	02	1.00	0.00	0.00	1.00	0.00	0.00	0.00	0.00	0.00	0.00	1.00	0.00	0.00	0.00	1.00	HF
Bar Kaev	Borkeo District Hos	160106	1603050400	3185	N	3185	Klis	13.6706241341867	107.253693771109	336.00	2013	05	1.00	0.00	0.00	0.00	1.00	0.00	0.00	0.00	0.00	0.00	1.00	0.00	0.00	0.00	1.00	HF
Bar Kaev	Borkeo District Hos	160106	1603050400	3185	N	3185	Klis	13.6706241341867	107.253693771109	336.00	2012	06	1.00	0.00	0.00	0.00	1.00	0.00	0.00	0.00	0.00	0.00	1.00	0.00	0.00	0.00	1.00	HF
Bar Kaev	Borkeo District Hos	160106	1603050400	3185	N	3185	Klis	13.6706241341867	107.253693771109	336.00	2012	08	1.00	0.00	0.00	0.00	1.00	0.00	0.00	0.00	0.00	0.00	1.00	0.00	0.00	0.00	1.00	HF
Bar Kaev	Borkeo District Hos	160106	1603050400	3185	N	3185	Klis	13.6706241341867	107.253693771109	336.00	2014	08	1.00	0.00	0.00	0.00	1.00	0.00	0.00	0.00	0.00	0.00	1.00	0.00	0.00	0.00	1.00	HF
Bar Kaev	Borkeo District Hos	160106	1603050400	3185	N	3185	Klis	13.6706241341867	107.253693771109	336.00	2012	12	2.00	0.00	0.00	1.00	1.00	0.00	0.00	0.00	0.00	0.00	2.00	0.00	0.00	0.00	2.00	HF
Bar Kaev	Borkeo District Hos	160106	1603050500				Yaem	13.620956	107.243804	796.00	2012	06	1.00	0.00	0.00	0.00	1.00	0.00	0.00	0.00	0.00	1.00	0.00	0.00	0.00	1.00	0.00	HF
Bar Kaev	Borkeo District Hos	160106	1603050500				Yaem	13.620956	107.243804	796.00	2010	08	1.00	0.00	1.00	0.00	0.00	1.00	0.00	0.00	0.00	0.00	0.00	0.00	0.00	1.00	0.00	HF
Bar Kaev	Borkeo District Hos	160106	1603050500				Yaem	13.620956	107.243804	796.00	2010	12	1.00	0.00	1.00	0.00	0.00	0.00	0.00	0.00	0.00	0.00	1.00	0.00	0.00	0.00	1.00	HF
Bar Kaev	Borkeo District Hos	160106	1603050500				Yaem	13.620956	107.243804	796.00	2011	12	1.00	0.00	1.00	0.00	0.00	0.00	0.00	0.00	0.00	0.00	1.00	0.00	0.00	0.00	1.00	HF
Bar Kaev	Borkeo District Hos	160106	1603050600	3207	Y	3207	Smach	13.603840411653	107.192836381789	223.00	2011	01	1.00	0.00	1.00	0.00	0.00	0.00	0.00	0.00	1.00	0.00	0.00	0.00	0.00	0.00	1.00	HF
Bar Kaev	Borkeo District Hos	160106	1603050600	3207	Y	3207	Smach	13.603840411653	107.192836381789	223.00	2013	01	1.00	0.00	0.00	1.00	0.00	0.00	0.00	0.00	0.00	0.00	1.00	0.00	0.00	0.00	1.00	HF
Bar Kaev	Borkeo District Hos	160106	1603050600	3207	Y	3207	Smach	13.603840411653	107.192836381789	223.00	2013	02	1.00	0.00	1.00	0.00	0.00	0.00	0.00	0.00	0.00	0.00	1.00	0.00	0.00	0.00	1.00	HF
Bar Kaev	Borkeo District Hos	160106	1603050600	3207	Y	3207	Smach	13.603840411653	107.192836381789	223.00	2011	04	1.00	0.00	1.00	0.00	0.00	0.00	0.00	0.00	0.00	0.00	1.00	0.00	0.00	0.00	1.00	HF
Bar Kaev	Borkeo District Hos	160106	1603050600	3207	Y	3207	Smach	13.603840411653	107.192836381789	223.00	2013	04	1.00	0.00	0.00	1.00	0.00	0.00	0.00	0.00	0.00	0.00	1.00	0.00	0.00	0.00	1.00	HF
Bar Kaev	Borkeo District Hos	160106	1603050600	3207	Y	3207	Smach	13.603840411653	107.192836381789	223.00	2014	04	1.00	0.00	0.00	0.00	1.00	0.00	0.00	0.00	0.00	0.00	1.00	0.00	0.00	0.00	1.00	HF
Bar Kaev	Borkeo District Hos	160106	1603050600	3207	Y	3207	Smach	13.603840411653	107.192836381789	223.00	2012	05	1.00	0.00	0.00	0.00	1.00	0.00	0.00	0.00	0.00	0.00	1.00	0.00	0.00	0.00	1.00	HF
Bar Kaev	Borkeo District Hos	160106	1603050600	3207	Y	3207	Smach	13.603840411653	107.192836381789	223.00	2011	06	1.00	0.00	0.00	0.00	1.00	0.00	0.00	0.00	0.00	0.00	1.00	0.00	0.00	0.00	1.00	HF
Bar Kaev	Borkeo District Hos	160106	1603050600	3207	Y	3207	Smach	13.603840411653	107.192836381789	223.00	2014	09	2.00	0.00	0.00	2.00	0.00	0.00	0.00	0.00	0.00	0.00	2.00	0.00	0.00	0.00	2.00	HF
Bar Kaev	Borkeo District Hos	160106	1603050600	3207	Y	3207	Smach	13.603840411653	107.192836381789	223.00	2013	10	3.00	0.00	0.00	0.00	3.00	0.00	0.00	0.00	0.00	2.00	1.00	0.00	0.00	2.00	1.00	HF
Bar Kaev	Borkeo District Hos	160106	1603050600	3207	Y	3207	Smach	13.603840411653	107.192836381789	223.00	2011	11	1.00	0.00	1.00	0.00	0.00	0.00	0.00	0.00	0.00	1.00	0.00	0.00	0.00	1.00	0.00	HF
Bar Kaev	Borkeo District Hos	160106	1603050600	3207	Y	3207	Smach	13.603840411653	107.192836381789	223.00	2013	11	5.00	0.00	1.00	0.00	4.00	0.00	0.00	0.00	0.00	1.00	3.00	0.00	1.00	1.00	4.00	HF
Bar Kaev	Borkeo District Hos	160106	1603050600	3207	Y	3207	Smach	13.603840411653	107.192836381789	223.00	2011	12	2.00	0.00	2.00	0.00	0.00	0.00	0.00	0.00	0.00	1.00	1.00	0.00	0.00	1.00	1.00	HF
Bar Kaev	Borkeo District Hos	160106	1603060100				Tuy	13.730563	107.109371	1052.00	2011	01	1.00	0.00	0.00	0.00	1.00	0.00	0.00	0.00	0.00	0.00	1.00	0.00	0.00	0.00	1.00	HF
Bar Kaev	Borkeo District Hos	160106	1603060100				Tuy	13.730563	107.109371	1052.00	2012	01	1.00	0.00	0.00	0.00	1.00	0.00	0.00	0.00	0.00	0.00	1.00	0.00	0.00	0.00	1.00	HF
Bar Kaev	Borkeo District Hos	160106	1603060100				Tuy	13.730563	107.109371	1052.00	2011	02	1.00	0.00	1.00	0.00	0.00	0.00	0.00	0.00	0.00	0.00	1.00	0.00	0.00	0.00	1.00	HF
Bar Kaev	Borkeo District Hos	160106	1603060100				Tuy	13.730563	107.109371	1052.00	2011	07	2.00	0.00	0.00	1.00	1.00	0.00	1.00	0.00	0.00	1.00	0.00	0.00	0.00	1.00	1.00	HF
Bar Kaev	Borkeo District Hos	160106	1603060100				Tuy	13.730563	107.109371	1052.00	2012	09	2.00	0.00	0.00	2.00	0.00	0.00	0.00	0.00	0.00	1.00	1.00	0.00	0.00	1.00	1.00	HF
Bar Kaev	Borkeo District Hos	160106	1603060100				Tuy	13.730563	107.109371	1052.00	2010	10	1.00	0.00	0.00	1.00	0.00	0.00	0.00	0.00	1.00	0.00	0.00	0.00	0.00	0.00	1.00	HF
Bar Kaev	Borkeo District Hos	160106	1603060100				Tuy	13.730563	107.109371	1052.00	2010	12	3.00	0.00	3.00	0.00	0.00	0.00	0.00	1.00	0.00	2.00	0.00	0.00	0.00	3.00	0.00	HF
Bar Kaev	Borkeo District Hos	160106	1603060200	3179	Y	3179	Kab	13.6980916686537	107.102014701197	418.00	2012	02	1.00	0.00	0.00	0.00	1.00	0.00	0.00	0.00	1.00	0.00	0.00	0.00	0.00	0.00	1.00	HF
Bar Kaev	Borkeo District Hos	160106	1603060200	3179	Y	3179	Kab	13.6980916686537	107.102014701197	418.00	2012	07	1.00	0.00	0.00	0.00	1.00	0.00	0.00	0.00	0.00	1.00	0.00	0.00	0.00	1.00	0.00	HF
Bar Kaev	Borkeo District Hos	160106	1603060200	3179	Y	3179	Kab	13.6980916686537	107.102014701197	418.00	2011	08	1.00	0.00	1.00	0.00	0.00	0.00	0.00	0.00	1.00	0.00	0.00	0.00	0.00	0.00	1.00	HF
Bar Kaev	Borkeo District Hos	160106	1603060200	3179	Y	3179	Kab	13.6980916686537	107.102014701197	418.00	2012	12	1.00	0.00	1.00	0.00	0.00	0.00	0.00	0.00	0.00	1.00	0.00	0.00	0.00	1.00	0.00	HF
Bar Kaev	Borkeo District Hos	160106	1603060201	3179	Y	3179	Kab Thmei	13.6980916686537	107.102014701197	105.00	2013	09	2.00	0.00	1.00	0.00	1.00	0.00	0.00	0.00	0.00	0.00	2.00	0.00	0.00	0.00	2.00	HF
Bar Kaev	Borkeo District Hos	160106	1603060201	3179	Y	3179	Kab Thmei	13.6980916686537	107.102014701197	105.00	2013	11	1.00	0.00	0.00	0.00	1.00	0.00	0.00	0.00	0.00	1.00	0.00	0.00	0.00	1.00	0.00	HF
Bar Kaev	Borkeo District Hos	160106	1603060300	3192	Y	3192	Lut	13.7130029072219	107.149221936115	923.00	2013	01	2.00	0.00	2.00	0.00	0.00	0.00	0.00	0.00	0.00	0.00	2.00	0.00	0.00	0.00	2.00	HF
Bar Kaev	Borkeo District Hos	160106	1603060300	3192	Y	3192	Lut	13.7130029072219	107.149221936115	923.00	2012	02	1.00	0.00	0.00	0.00	1.00	0.00	0.00	0.00	0.00	0.00	1.00	0.00	0.00	0.00	1.00	HF
Bar Kaev	Borkeo District Hos	160106	1603060300	3192	Y	3192	Lut	13.7130029072219	107.149221936115	923.00	2011	03	1.00	0.00	0.00	1.00	0.00	0.00	0.00	0.00	0.00	0.00	1.00	0.00	0.00	0.00	1.00	HF
Bar Kaev	Borkeo District Hos	160106	1603060300	3192	Y	3192	Lut	13.7130029072219	107.149221936115	923.00	2012	03	1.00	0.00	0.00	0.00	1.00	0.00	0.00	0.00	0.00	1.00	0.00	0.00	0.00	1.00	0.00	HF
Bar Kaev	Borkeo District Hos	160106	1603060300	3192	Y	3192	Lut	13.7130029072219	107.149221936115	923.00	2012	04	2.00	0.00	0.00	0.00	2.00	0.00	0.00	0.00	0.00	0.00	2.00	0.00	0.00	0.00	2.00	HF
Bar Kaev	Borkeo District Hos	160106	1603060300	3192	Y	3192	Lut	13.7130029072219	107.149221936115	923.00	2014	04	2.00	0.00	0.00	0.00	2.00	0.00	0.00	1.00	0.00	0.00	1.00	0.00	0.00	1.00	1.00	HF
Bar Kaev	Borkeo District Hos	160106	1603060300	3192	Y	3192	Lut	13.7130029072219	107.149221936115	923.00	2013	05	1.00	0.00	1.00	0.00	0.00	0.00	0.00	0.00	0.00	1.00	0.00	0.00	0.00	1.00	0.00	HF
Bar Kaev	Borkeo District Hos	160106	1603060300	3192	Y	3192	Lut	13.7130029072219	107.149221936115	923.00	2012	07	1.00	0.00	0.00	0.00	1.00	0.00	0.00	0.00	0.00	0.00	1.00	0.00	0.00	0.00	1.00	HF
Bar Kaev	Borkeo District Hos	160106	1603060300	3192	Y	3192	Lut	13.7130029072219	107.149221936115	923.00	2011	08	1.00	0.00	1.00	0.00	0.00	0.00	0.00	0.00	0.00	0.00	1.00	0.00	0.00	0.00	1.00	HF
Bar Kaev	Borkeo District Hos	160106	1603060300	3192	Y	3192	Lut	13.7130029072219	107.149221936115	923.00	2012	08	1.00	0.00	0.00	0.00	1.00	0.00	0.00	0.00	0.00	1.00	0.00	0.00	0.00	1.00	0.00	HF
Bar Kaev	Borkeo District Hos	160106	1603060300	3192	Y	3192	Lut	13.7130029072219	107.149221936115	923.00	2011	11	1.00	0.00	0.00	0.00	1.00	0.00	0.00	0.00	0.00	0.00	1.00	0.00	0.00	0.00	1.00	HF
Bar Kaev	Borkeo District Hos	160106	1603060300	3192	Y	3192	Lut	13.7130029072219	107.149221936115	923.00	2012	11	1.00	0.00	0.00	0.00	1.00	0.00	0.00	1.00	0.00	0.00	0.00	0.00	0.00	1.00	0.00	HF
Bar Kaev	Borkeo District Hos	160106	1603060300	3192	Y	3192	Lut	13.7130029072219	107.149221936115	923.00	2010	12	1.00	0.00	1.00	0.00	0.00	0.00	0.00	0.00	1.00	0.00	0.00	0.00	0.00	0.00	1.00	HF
Bar Kaev	Borkeo District Hos	160106	1603060400	3197	N	3197	Pa Nal	13.7333319967002	107.089608731687	429.00	2013	04	1.00	0.00	0.00	0.00	1.00	0.00	0.00	0.00	0.00	0.00	1.00	0.00	0.00	0.00	1.00	HF
Bar Kaev	Borkeo District Hos	160106	1603060400	3197	N	3197	Pa Nal	13.7333319967002	107.089608731687	429.00	2014	09	1.00	0.00	0.00	0.00	1.00	0.00	0.00	0.00	0.00	1.00	0.00	0.00	0.00	1.00	0.00	HF
Bar Kaev	Borkeo District Hos	160106	1603060500				Chak	13.714157	107.113162	242.00	2010	12	3.00	0.00	3.00	0.00	0.00	0.00	0.00	0.00	0.00	1.00	2.00	0.00	0.00	1.00	2.00	HF
Bar Kaev	Borkeo District Hos	160106	1603060600								2013	01	1.00	0.00	0.00	0.00	1.00	0.00	0.00	0.00	0.00	0.00	1.00	0.00	0.00	0.00	1.00	HF
Bar Kaev	Borkeo District Hos	160106	1603060600								2012	07	1.00	0.00	0.00	0.00	1.00	0.00	0.00	0.00	0.00	0.00	1.00	0.00	0.00	0.00	1.00	HF
Bar Kaev	Borkeo District Hos	160106	1603060600								2012	08	2.00	0.00	1.00	0.00	1.00	0.00	0.00	0.00	0.00	0.00	1.00	0.00	1.00	0.00	2.00	HF
Bar Kaev	Borkeo District Hos	160106	1603060600								2012	12	1.00	0.00	0.00	1.00	0.00	0.00	0.00	0.00	0.00	0.00	0.00	0.00	1.00	0.00	1.00	HF
Lumphat	Borkeo District Hos	160106	1605020300	3286	Y	3286	Ka Nang Ket	13.508685922627	107.066477963668	437.00	2013	11	1.00	0.00	0.00	0.00	1.00	0.00	0.00	0.00	0.00	0.00	1.00	0.00	0.00	0.00	1.00	HF
Lumphat	Borkeo District Hos	160106	1605030100				Kam Phlenh	13.630144	106.937827	528.00	2010	12	1.00	0.00	0.00	1.00	0.00	0.00	0.00	0.00	0.00	0.00	1.00	0.00	0.00	0.00	1.00	HF
Lumphat	Borkeo District Hos	160106	1605060100				Thmei (Seda)	13.508944	107.175805	707.00	2012	10	1.00	0.00	1.00	0.00	0.00	0.00	0.00	0.00	0.00	0.00	1.00	0.00	0.00	0.00	1.00	HF
Lumphat	Borkeo District Hos	160106	1605060400				Sakmotr Leu	13.518692	107.190084	864.00	2013	01	1.00	0.00	0.00	1.00	0.00	0.00	0.00	0.00	0.00	0.00	1.00	0.00	0.00	0.00	1.00	HF
Lumphat	Borkeo District Hos	160106	1605060400				Sakmotr Leu	13.518692	107.190084	864.00	2013	03	1.00	0.00	0.00	0.00	1.00	0.00	0.00	0.00	0.00	0.00	1.00	0.00	0.00	0.00	1.00	HF
Lumphat	Borkeo District Hos	160106	1605060400				Sakmotr Leu	13.518692	107.190084	864.00	2013	05	1.00	0.00	0.00	0.00	1.00	0.00	0.00	0.00	0.00	0.00	1.00	0.00	0.00	0.00	1.00	HF
Lumphat	Borkeo District Hos	160106	1605060400				Sakmotr Leu	13.518692	107.190084	864.00	2011	11	1.00	0.00	1.00	0.00	0.00	0.00	0.00	0.00	0.00	0.00	1.00	0.00	0.00	0.00	1.00	HF
Lumphat	Borkeo District Hos	160106	1605060700				Sakmotr Kraom	13.311937	107.303666	1356.00	2012	02	1.00	0.00	0.00	0.00	1.00	0.00	0.00	0.00	0.00	0.00	1.00	0.00	0.00	0.00	1.00	HF
Lumphat	Borkeo District Hos	160106	1605060700				Sakmotr Kraom	13.311937	107.303666	1356.00	2013	08	1.00	0.00	0.00	0.00	1.00	0.00	0.00	0.00	0.00	0.00	1.00	0.00	0.00	0.00	1.00	HF
Lumphat	Borkeo District Hos	160106	1605060700				Sakmotr Kraom	13.311937	107.303666	1356.00	2012	12	2.00	0.00	1.00	1.00	0.00	0.00	0.00	1.00	0.00	0.00	1.00	0.00	0.00	1.00	1.00	HF
Lumphat	Borkeo District Hos	160106	1605060800								2013	01	1.00	0.00	0.00	0.00	1.00	0.00	0.00	0.00	0.00	0.00	1.00	0.00	0.00	0.00	1.00	HF
Lumphat	Borkeo District Hos	160106	1605060800								2012	06	1.00	0.00	0.00	0.00	1.00	0.00	0.00	0.00	0.00	0.00	1.00	0.00	0.00	0.00	1.00	HF
Ou Chum	Borkeo District Hos	160106	1606050100				Ou Chum	13.792011	107.00037	688.00	2011	01	1.00	0.00	0.00	0.00	1.00	0.00	0.00	0.00	1.00	0.00	0.00	0.00	0.00	0.00	1.00	HF
Ou Ya Dav	Borkeo District Hos	160106	1607010400				Kok Pnong	13.608221	107.290771	479.00	2011	10	1.00	0.00	1.00	0.00	0.00	0.00	0.00	1.00	0.00	0.00	0.00	0.00	0.00	1.00	0.00	HF
Ou Ya Dav	Borkeo District Hos	160106	1607010500	3400	Y	3400	Ta Kok Chray	13.558236572753	107.31076159852	345.00	2012	08	1.00	0.00	0.00	0.00	1.00	0.00	0.00	0.00	0.00	0.00	0.00	0.00	1.00	0.00	1.00	HF
Ou Ya Dav	Borkeo District Hos	160106	1607010500	3400	Y	3400	Ta Kok Chray	13.558236572753	107.31076159852	345.00	2012	09	1.00	0.00	0.00	0.00	1.00	0.00	0.00	0.00	0.00	0.00	1.00	0.00	0.00	0.00	1.00	HF
Ou Ya Dav	Borkeo District Hos	160106	1607010500	3400	Y	3400	Ta Kok Chray	13.558236572753	107.31076159852	345.00	2014	09	2.00	0.00	0.00	2.00	0.00	0.00	0.00	0.00	0.00	0.00	2.00	0.00	0.00	0.00	2.00	HF
Ou Ya Dav	Borkeo District Hos	160106	1607010500	3400	Y	3400	Ta Kok Chray	13.558236572753	107.31076159852	345.00	2012	12	1.00	0.00	0.00	0.00	1.00	0.00	0.00	0.00	0.00	0.00	1.00	0.00	0.00	0.00	1.00	HF
Ou Ya Dav	Borkeo District Hos	160106	1607010600	3393	Y	3393	Pril	13.6322459654206	107.295394541922	363.00	2014	04	1.00	0.00	0.00	0.00	1.00	0.00	0.00	0.00	0.00	0.00	1.00	0.00	0.00	0.00	1.00	HF
Ou Ya Dav	Borkeo District Hos	160106	1607010600	3393	Y	3393	Pril	13.6322459654206	107.295394541922	363.00	2014	06	1.00	0.00	0.00	0.00	1.00	0.00	0.00	0.00	0.00	0.00	0.00	0.00	1.00	0.00	1.00	HF
Ou Ya Dav	Borkeo District Hos	160106	1607010600	3393	Y	3393	Pril	13.6322459654206	107.295394541922	363.00	2014	09	1.00	0.00	0.00	0.00	1.00	0.00	0.00	0.00	0.00	0.00	1.00	0.00	0.00	0.00	1.00	HF
Ou Ya Dav	Borkeo District Hos	160106	1607010600	3393	Y	3393	Pril	13.6322459654206	107.295394541922	363.00	2010	10	1.00	0.00	0.00	1.00	0.00	0.00	0.00	0.00	0.00	0.00	1.00	0.00	0.00	0.00	1.00	HF
Ou Ya Dav	Borkeo District Hos	160106	1607010600	3393	Y	3393	Pril	13.6322459654206	107.295394541922	363.00	2012	12	1.00	0.00	0.00	1.00	0.00	0.00	0.00	0.00	0.00	0.00	1.00	0.00	0.00	0.00	1.00	HF
Ou Ya Dav	Borkeo District Hos	160106	1607020200				Ka Te	13.68169	107.311273	864.00	2010	12	1.00	0.00	1.00	0.00	0.00	1.00	0.00	0.00	0.00	0.00	0.00	0.00	0.00	1.00	0.00	HF
Ou Ya Dav	Borkeo District Hos	160106	1607020400				Un	13.683927	107.337604	1227.00	2012	01	1.00	0.00	0.00	0.00	1.00	0.00	0.00	1.00	0.00	0.00	0.00	0.00	0.00	1.00	0.00	HF
Ou Ya Dav	Borkeo District Hos	160106	1607020400				Un	13.683927	107.337604	1227.00	2014	04	1.00	0.00	0.00	0.00	1.00	0.00	0.00	0.00	0.00	1.00	0.00	0.00	0.00	1.00	0.00	HF
Ou Ya Dav	Borkeo District Hos	160106	1607020400				Un	13.683927	107.337604	1227.00	2011	07	2.00	0.00	0.00	0.00	2.00	0.00	0.00	0.00	0.00	1.00	1.00	0.00	0.00	1.00	1.00	HF
Ou Ya Dav	Borkeo District Hos	160106	1607020400				Un	13.683927	107.337604	1227.00	2013	11	1.00	0.00	0.00	0.00	1.00	0.00	0.00	0.00	0.00	0.00	0.00	0.00	1.00	0.00	1.00	HF
Ou Ya Dav	Borkeo District Hos	160106	1607020500				Lai	13.671151	107.346246	412.00	2014	09	1.00	0.00	0.00	0.00	1.00	0.00	0.00	0.00	0.00	1.00	0.00	0.00	0.00	1.00	0.00	HF
Ou Ya Dav	Borkeo District Hos	160106	1607030100	3385	N	3385	Pak Thum	13.7513660366867	107.429042288115	1112.00	2012	09	2.00	0.00	2.00	0.00	0.00	0.00	0.00	0.00	0.00	1.00	0.00	0.00	1.00	1.00	1.00	HF
Ou Ya Dav	Borkeo District Hos	160106	1607060300	3397	N	3397	Saom Kol	13.7319906109572	107.379433989715	622.00	2012	10	1.00	0.00	0.00	0.00	1.00	0.00	0.00	0.00	0.00	0.00	1.00	0.00	0.00	0.00	1.00	HF
Ou Ya Dav	Borkeo District Hos	160106	1607070400				Dar	13.57074	107.454313	443.00	2014	07	1.00	0.00	0.00	1.00	0.00	0.00	0.00	0.00	0.00	0.00	1.00	0.00	0.00	0.00	1.00	HF
Veun Sai	Borkeo District Hos	160106	1609010200				Ban Fang	13.965061	106.807861	1339.00	2010	12	2.00	0.00	2.00	0.00	0.00	0.00	0.00	0.00	0.00	1.00	0.00	1.00	0.00	2.00	0.00	HF
Ban Lung	Hat Pork	160135	1602020100				Phum Muoy (Labansiek)	13.73875	106.991749	10534.00	2012	11	1.00	0.00	0.00	0.00	1.00	0.00	0.00	0.00	0.00	0.00	1.00	0.00	0.00	0.00	1.00	HF
Veun Sai	Hat Pork	160135	1609030100				Hat Pak	13.846218	106.699647	888.00	2013	01	1.00	0.00	0.00	0.00	1.00	0.00	0.00	0.00	0.00	0.00	1.00	0.00	0.00	0.00	1.00	HF
Veun Sai	Hat Pork	160135	1609030100				Hat Pak	13.846218	106.699647	888.00	2014	01	4.00	0.00	4.00	0.00	0.00	0.00	0.00	0.00	0.00	0.00	4.00	0.00	0.00	0.00	4.00	HF
Veun Sai	Hat Pork	160135	1609030100				Hat Pak	13.846218	106.699647	888.00	2013	02	8.00	0.00	4.00	0.00	4.00	0.00	0.00	0.00	0.00	0.00	7.00	0.00	1.00	0.00	8.00	HF
Veun Sai	Hat Pork	160135	1609030100				Hat Pak	13.846218	106.699647	888.00	2014	02	6.00	0.00	6.00	0.00	0.00	1.00	1.00	1.00	0.00	2.00	1.00	0.00	0.00	4.00	2.00	HF
Veun Sai	Hat Pork	160135	1609030100				Hat Pak	13.846218	106.699647	888.00	2014	03	11.00	0.00	11.00	0.00	0.00	0.00	1.00	1.00	1.00	5.00	2.00	0.00	1.00	6.00	5.00	HF
Veun Sai	Hat Pork	160135	1609030100				Hat Pak	13.846218	106.699647	888.00	2013	04	5.00	0.00	5.00	0.00	0.00	0.00	0.00	0.00	0.00	0.00	5.00	0.00	0.00	0.00	5.00	HF
Veun Sai	Hat Pork	160135	1609030100				Hat Pak	13.846218	106.699647	888.00	2014	04	13.00	0.00	13.00	0.00	0.00	0.00	1.00	1.00	3.00	3.00	4.00	0.00	1.00	4.00	9.00	HF
Veun Sai	Hat Pork	160135	1609030100				Hat Pak	13.846218	106.699647	888.00	2012	05	1.00	0.00	0.00	0.00	1.00	0.00	0.00	0.00	0.00	1.00	0.00	0.00	0.00	1.00	0.00	HF
Veun Sai	Hat Pork	160135	1609030100				Hat Pak	13.846218	106.699647	888.00	2013	05	6.00	0.00	4.00	0.00	2.00	0.00	0.00	0.00	0.00	0.00	6.00	0.00	0.00	0.00	6.00	HF
Veun Sai	Hat Pork	160135	1609030100				Hat Pak	13.846218	106.699647	888.00	2014	05	4.00	0.00	1.00	3.00	0.00	0.00	0.00	0.00	0.00	2.00	2.00	0.00	0.00	2.00	2.00	HF
Veun Sai	Hat Pork	160135	1609030100				Hat Pak	13.846218	106.699647	888.00	2012	06	7.00	0.00	0.00	5.00	2.00	0.00	0.00	0.00	1.00	0.00	6.00	0.00	0.00	0.00	7.00	HF
Veun Sai	Hat Pork	160135	1609030100				Hat Pak	13.846218	106.699647	888.00	2013	06	13.00	0.00	7.00	2.00	4.00	0.00	0.00	1.00	2.00	0.00	10.00	0.00	0.00	1.00	12.00	HF
Veun Sai	Hat Pork	160135	1609030100				Hat Pak	13.846218	106.699647	888.00	2014	06	5.00	0.00	2.00	1.00	2.00	0.00	0.00	0.00	0.00	0.00	4.00	0.00	1.00	0.00	5.00	HF
Veun Sai	Hat Pork	160135	1609030100				Hat Pak	13.846218	106.699647	888.00	2013	07	6.00	0.00	3.00	1.00	2.00	0.00	0.00	0.00	1.00	1.00	4.00	0.00	0.00	1.00	5.00	HF
Veun Sai	Hat Pork	160135	1609030100				Hat Pak	13.846218	106.699647	888.00	2014	07	2.00	0.00	0.00	0.00	2.00	0.00	0.00	1.00	0.00	0.00	1.00	0.00	0.00	1.00	1.00	HF
Veun Sai	Hat Pork	160135	1609030100				Hat Pak	13.846218	106.699647	888.00	2012	08	1.00	0.00	0.00	0.00	1.00	0.00	0.00	1.00	0.00	0.00	0.00	0.00	0.00	1.00	0.00	HF
Veun Sai	Hat Pork	160135	1609030100				Hat Pak	13.846218	106.699647	888.00	2013	08	3.00	0.00	3.00	0.00	0.00	0.00	0.00	1.00	0.00	0.00	1.00	1.00	0.00	2.00	1.00	HF
Veun Sai	Hat Pork	160135	1609030100				Hat Pak	13.846218	106.699647	888.00	2014	08	3.00	0.00	1.00	0.00	2.00	0.00	0.00	0.00	0.00	0.00	2.00	0.00	1.00	0.00	3.00	HF
Veun Sai	Hat Pork	160135	1609030100				Hat Pak	13.846218	106.699647	888.00	2012	09	1.00	0.00	0.00	0.00	1.00	0.00	0.00	0.00	0.00	0.00	0.00	1.00	0.00	1.00	0.00	HF
Veun Sai	Hat Pork	160135	1609030100				Hat Pak	13.846218	106.699647	888.00	2013	09	9.00	0.00	9.00	0.00	0.00	0.00	0.00	1.00	2.00	1.00	5.00	0.00	0.00	2.00	7.00	HF
Veun Sai	Hat Pork	160135	1609030100				Hat Pak	13.846218	106.699647	888.00	2014	09	5.00	0.00	0.00	1.00	4.00	0.00	0.00	0.00	1.00	1.00	1.00	1.00	1.00	2.00	3.00	HF
Veun Sai	Hat Pork	160135	1609030100				Hat Pak	13.846218	106.699647	888.00	2012	10	4.00	0.00	0.00	1.00	3.00	0.00	0.00	1.00	0.00	1.00	2.00	0.00	0.00	2.00	2.00	HF
Veun Sai	Hat Pork	160135	1609030100				Hat Pak	13.846218	106.699647	888.00	2013	10	8.00	0.00	8.00	0.00	0.00	0.00	0.00	0.00	0.00	3.00	5.00	0.00	0.00	3.00	5.00	HF
Veun Sai	Hat Pork	160135	1609030100				Hat Pak	13.846218	106.699647	888.00	2014	10	2.00	0.00	0.00	1.00	1.00	0.00	0.00	0.00	0.00	1.00	1.00	0.00	0.00	1.00	1.00	HF
Veun Sai	Hat Pork	160135	1609030100				Hat Pak	13.846218	106.699647	888.00	2012	11	4.00	0.00	1.00	0.00	3.00	0.00	0.00	0.00	1.00	0.00	3.00	0.00	0.00	0.00	4.00	HF
Veun Sai	Hat Pork	160135	1609030100				Hat Pak	13.846218	106.699647	888.00	2013	11	5.00	0.00	5.00	0.00	0.00	0.00	0.00	0.00	0.00	0.00	5.00	0.00	0.00	0.00	5.00	HF
Veun Sai	Hat Pork	160135	1609030100				Hat Pak	13.846218	106.699647	888.00	2012	12	7.00	0.00	4.00	3.00	0.00	0.00	0.00	2.00	0.00	1.00	4.00	0.00	0.00	3.00	4.00	HF
Veun Sai	Hat Pork	160135	1609030100				Hat Pak	13.846218	106.699647	888.00	2013	12	10.00	0.00	10.00	0.00	0.00	0.00	0.00	3.00	1.00	0.00	6.00	0.00	0.00	3.00	7.00	HF
Veun Sai	Hat Pork	160135	1609030100				Hat Pak	13.846218	106.699647	888.00	2014	12	5.00	0.00	2.00	1.00	2.00	0.00	0.00	0.00	0.00	0.00	3.00	1.00	1.00	1.00	4.00	HF
Veun Sai	Hat Pork	160135	1609030200				Veun Hay	13.863487	106.683093	405.00	2014	01	1.00	0.00	1.00	0.00	0.00	0.00	0.00	0.00	0.00	0.00	1.00	0.00	0.00	0.00	1.00	HF
Veun Sai	Hat Pork	160135	1609030200				Veun Hay	13.863487	106.683093	405.00	2014	02	3.00	0.00	3.00	0.00	0.00	0.00	0.00	0.00	0.00	0.00	2.00	1.00	0.00	1.00	2.00	HF
Veun Sai	Hat Pork	160135	1609030200				Veun Hay	13.863487	106.683093	405.00	2014	03	7.00	0.00	7.00	0.00	0.00	0.00	1.00	0.00	0.00	0.00	3.00	1.00	2.00	1.00	6.00	HF
Veun Sai	Hat Pork	160135	1609030200				Veun Hay	13.863487	106.683093	405.00	2014	04	5.00	0.00	5.00	0.00	0.00	0.00	0.00	0.00	1.00	2.00	2.00	0.00	0.00	2.00	3.00	HF
Veun Sai	Hat Pork	160135	1609030200				Veun Hay	13.863487	106.683093	405.00	2013	05	1.00	0.00	1.00	0.00	0.00	0.00	0.00	0.00	0.00	0.00	1.00	0.00	0.00	0.00	1.00	HF
Veun Sai	Hat Pork	160135	1609030200				Veun Hay	13.863487	106.683093	405.00	2014	05	6.00	0.00	1.00	0.00	5.00	0.00	0.00	0.00	0.00	0.00	6.00	0.00	0.00	0.00	6.00	HF
Veun Sai	Hat Pork	160135	1609030200				Veun Hay	13.863487	106.683093	405.00	2014	06	9.00	0.00	1.00	6.00	2.00	0.00	0.00	0.00	0.00	1.00	8.00	0.00	0.00	1.00	8.00	HF
Veun Sai	Hat Pork	160135	1609030200				Veun Hay	13.863487	106.683093	405.00	2014	07	2.00	0.00	1.00	1.00	0.00	0.00	0.00	0.00	0.00	1.00	1.00	0.00	0.00	1.00	1.00	HF
Veun Sai	Hat Pork	160135	1609030200				Veun Hay	13.863487	106.683093	405.00	2014	08	2.00	0.00	1.00	1.00	0.00	0.00	0.00	0.00	0.00	0.00	2.00	0.00	0.00	0.00	2.00	HF
Veun Sai	Hat Pork	160135	1609030200				Veun Hay	13.863487	106.683093	405.00	2012	09	1.00	0.00	0.00	0.00	1.00	0.00	0.00	0.00	0.00	0.00	1.00	0.00	0.00	0.00	1.00	HF
Veun Sai	Hat Pork	160135	1609030200				Veun Hay	13.863487	106.683093	405.00	2013	09	2.00	0.00	2.00	0.00	0.00	0.00	0.00	0.00	0.00	1.00	1.00	0.00	0.00	1.00	1.00	HF
Veun Sai	Hat Pork	160135	1609030200				Veun Hay	13.863487	106.683093	405.00	2014	09	11.00	0.00	2.00	3.00	6.00	0.00	1.00	2.00	3.00	1.00	3.00	0.00	1.00	3.00	8.00	HF
Veun Sai	Hat Pork	160135	1609030200				Veun Hay	13.863487	106.683093	405.00	2012	10	2.00	0.00	0.00	0.00	2.00	0.00	0.00	0.00	1.00	0.00	1.00	0.00	0.00	0.00	2.00	HF
Veun Sai	Hat Pork	160135	1609030200				Veun Hay	13.863487	106.683093	405.00	2013	10	4.00	0.00	4.00	0.00	0.00	0.00	0.00	0.00	0.00	1.00	3.00	0.00	0.00	1.00	3.00	HF
Veun Sai	Hat Pork	160135	1609030200				Veun Hay	13.863487	106.683093	405.00	2014	10	3.00	0.00	1.00	1.00	1.00	0.00	0.00	1.00	0.00	0.00	2.00	0.00	0.00	1.00	2.00	HF
Veun Sai	Hat Pork	160135	1609030200				Veun Hay	13.863487	106.683093	405.00	2013	11	5.00	0.00	5.00	0.00	0.00	0.00	0.00	1.00	1.00	1.00	1.00	0.00	1.00	2.00	3.00	HF
Veun Sai	Hat Pork	160135	1609030200				Veun Hay	13.863487	106.683093	405.00	2013	12	6.00	0.00	6.00	0.00	0.00	0.00	0.00	0.00	2.00	1.00	3.00	0.00	0.00	1.00	5.00	HF
Veun Sai	Hat Pork	160135	1609030200				Veun Hay	13.863487	106.683093	405.00	2014	12	6.00	0.00	1.00	4.00	1.00	0.00	0.00	0.00	0.00	1.00	5.00	0.00	0.00	1.00	5.00	HF
Ban Lung	Kachanh	160117	1602010100				Phum Muoy (Kachanh)	13.712029	106.953004	1639.00	2010	01	1.00	0.00	1.00	0.00	0.00	0.00	0.00	0.00	1.00	0.00	0.00	0.00	0.00	0.00	1.00	HF
Ban Lung	Kachanh	160117	1602010100				Phum Muoy (Kachanh)	13.712029	106.953004	1639.00	2011	01	1.00	0.00	0.00	0.00	1.00	0.00	0.00	0.00	1.00	0.00	0.00	0.00	0.00	0.00	1.00	HF
Ban Lung	Kachanh	160117	1602010100				Phum Muoy (Kachanh)	13.712029	106.953004	1639.00	2011	02	2.00	0.00	1.00	1.00	0.00	0.00	0.00	1.00	0.00	1.00	0.00	0.00	0.00	2.00	0.00	HF
Ban Lung	Kachanh	160117	1602010100				Phum Muoy (Kachanh)	13.712029	106.953004	1639.00	2012	05	1.00	0.00	1.00	0.00	0.00	0.00	0.00	0.00	0.00	0.00	1.00	0.00	0.00	0.00	1.00	HF
Ban Lung	Kachanh	160117	1602010100				Phum Muoy (Kachanh)	13.712029	106.953004	1639.00	2010	07	1.00	0.00	1.00	0.00	0.00	0.00	0.00	0.00	0.00	0.00	1.00	0.00	0.00	0.00	1.00	HF
Ban Lung	Kachanh	160117	1602010100				Phum Muoy (Kachanh)	13.712029	106.953004	1639.00	2011	07	2.00	0.00	1.00	1.00	0.00	0.00	0.00	0.00	1.00	0.00	1.00	0.00	0.00	0.00	2.00	HF
Ban Lung	Kachanh	160117	1602010100				Phum Muoy (Kachanh)	13.712029	106.953004	1639.00	2012	07	1.00	0.00	0.00	1.00	0.00	0.00	0.00	0.00	1.00	0.00	0.00	0.00	0.00	0.00	1.00	HF
Ban Lung	Kachanh	160117	1602010100				Phum Muoy (Kachanh)	13.712029	106.953004	1639.00	2010	08	2.00	0.00	2.00	0.00	0.00	0.00	0.00	2.00	0.00	0.00	0.00	0.00	0.00	2.00	0.00	HF
Ban Lung	Kachanh	160117	1602010100				Phum Muoy (Kachanh)	13.712029	106.953004	1639.00	2012	08	1.00	0.00	1.00	0.00	0.00	0.00	0.00	0.00	0.00	0.00	1.00	0.00	0.00	0.00	1.00	HF
Ban Lung	Kachanh	160117	1602010100				Phum Muoy (Kachanh)	13.712029	106.953004	1639.00	2010	09	7.00	0.00	2.00	4.00	1.00	2.00	0.00	1.00	0.00	1.00	3.00	0.00	0.00	4.00	3.00	HF
Ban Lung	Kachanh	160117	1602010100				Phum Muoy (Kachanh)	13.712029	106.953004	1639.00	2011	09	2.00	0.00	1.00	0.00	1.00	0.00	0.00	0.00	0.00	0.00	2.00	0.00	0.00	0.00	2.00	HF
Ban Lung	Kachanh	160117	1602010100				Phum Muoy (Kachanh)	13.712029	106.953004	1639.00	2014	09	1.00	0.00	1.00	0.00	0.00	0.00	0.00	0.00	0.00	1.00	0.00	0.00	0.00	1.00	0.00	HF
Ban Lung	Kachanh	160117	1602010100				Phum Muoy (Kachanh)	13.712029	106.953004	1639.00	2010	10	4.00	0.00	0.00	2.00	2.00	0.00	0.00	0.00	1.00	1.00	1.00	0.00	1.00	1.00	3.00	HF
Ban Lung	Kachanh	160117	1602010100				Phum Muoy (Kachanh)	13.712029	106.953004	1639.00	2011	10	4.00	0.00	1.00	2.00	1.00	0.00	0.00	1.00	1.00	2.00	0.00	0.00	0.00	3.00	1.00	HF
Ban Lung	Kachanh	160117	1602010100				Phum Muoy (Kachanh)	13.712029	106.953004	1639.00	2014	10	3.00	0.00	1.00	1.00	1.00	0.00	0.00	0.00	0.00	0.00	1.00	1.00	1.00	1.00	2.00	HF
Ban Lung	Kachanh	160117	1602010100				Phum Muoy (Kachanh)	13.712029	106.953004	1639.00	2010	11	15.00	0.00	2.00	11.00	2.00	0.00	2.00	2.00	3.00	4.00	1.00	2.00	1.00	8.00	7.00	HF
Ban Lung	Kachanh	160117	1602010100				Phum Muoy (Kachanh)	13.712029	106.953004	1639.00	2012	11	1.00	0.00	1.00	0.00	0.00	0.00	0.00	0.00	0.00	0.00	1.00	0.00	0.00	0.00	1.00	HF
Ban Lung	Kachanh	160117	1602010100				Phum Muoy (Kachanh)	13.712029	106.953004	1639.00	2010	12	4.00	0.00	0.00	1.00	3.00	0.00	0.00	0.00	2.00	1.00	1.00	0.00	0.00	1.00	3.00	HF
Ban Lung	Kachanh	160117	1602010100				Phum Muoy (Kachanh)	13.712029	106.953004	1639.00	2011	12	2.00	0.00	0.00	1.00	1.00	0.00	0.00	0.00	1.00	0.00	1.00	0.00	0.00	0.00	2.00	HF
Ban Lung	Kachanh	160117	1602010100				Phum Muoy (Kachanh)	13.712029	106.953004	1639.00	2014	12	2.00	0.00	1.00	1.00	0.00	0.00	0.00	0.00	0.00	0.00	1.00	1.00	0.00	1.00	1.00	HF
Ban Lung	Kachanh	160117	1602010200				Phum Pir (Kachanh)	13.74161	106.986808	2833.00	2010	01	2.00	0.00	2.00	0.00	0.00	0.00	0.00	0.00	0.00	0.00	2.00	0.00	0.00	0.00	2.00	HF
Ban Lung	Kachanh	160117	1602010200				Phum Pir (Kachanh)	13.74161	106.986808	2833.00	2011	01	5.00	0.00	2.00	2.00	1.00	0.00	0.00	1.00	0.00	1.00	3.00	0.00	0.00	2.00	3.00	HF
Ban Lung	Kachanh	160117	1602010200				Phum Pir (Kachanh)	13.74161	106.986808	2833.00	2012	01	1.00	0.00	0.00	1.00	0.00	0.00	0.00	0.00	1.00	0.00	0.00	0.00	0.00	0.00	1.00	HF
Ban Lung	Kachanh	160117	1602010200				Phum Pir (Kachanh)	13.74161	106.986808	2833.00	2013	03	1.00	0.00	0.00	1.00	0.00	0.00	0.00	0.00	0.00	0.00	1.00	0.00	0.00	0.00	1.00	HF
Ban Lung	Kachanh	160117	1602010200				Phum Pir (Kachanh)	13.74161	106.986808	2833.00	2014	04	1.00	0.00	1.00	0.00	0.00	0.00	0.00	0.00	0.00	0.00	1.00	0.00	0.00	0.00	1.00	HF
Ban Lung	Kachanh	160117	1602010200				Phum Pir (Kachanh)	13.74161	106.986808	2833.00	2010	07	2.00	0.00	2.00	0.00	0.00	0.00	0.00	1.00	0.00	0.00	1.00	0.00	0.00	1.00	1.00	HF
Ban Lung	Kachanh	160117	1602010200				Phum Pir (Kachanh)	13.74161	106.986808	2833.00	2011	07	2.00	0.00	1.00	0.00	1.00	1.00	0.00	0.00	0.00	0.00	1.00	0.00	0.00	1.00	1.00	HF
Ban Lung	Kachanh	160117	1602010200				Phum Pir (Kachanh)	13.74161	106.986808	2833.00	2012	07	2.00	0.00	2.00	0.00	0.00	0.00	0.00	1.00	0.00	0.00	1.00	0.00	0.00	1.00	1.00	HF
Ban Lung	Kachanh	160117	1602010200				Phum Pir (Kachanh)	13.74161	106.986808	2833.00	2012	08	1.00	0.00	1.00	0.00	0.00	0.00	0.00	0.00	0.00	0.00	1.00	0.00	0.00	0.00	1.00	HF
Ban Lung	Kachanh	160117	1602010200				Phum Pir (Kachanh)	13.74161	106.986808	2833.00	2013	08	3.00	0.00	1.00	2.00	0.00	0.00	0.00	0.00	0.00	2.00	0.00	0.00	1.00	2.00	1.00	HF
Ban Lung	Kachanh	160117	1602010200				Phum Pir (Kachanh)	13.74161	106.986808	2833.00	2014	08	1.00	0.00	0.00	0.00	1.00	0.00	0.00	0.00	0.00	0.00	1.00	0.00	0.00	0.00	1.00	HF
Ban Lung	Kachanh	160117	1602010200				Phum Pir (Kachanh)	13.74161	106.986808	2833.00	2010	09	5.00	0.00	0.00	4.00	1.00	0.00	1.00	0.00	2.00	1.00	0.00	0.00	1.00	1.00	4.00	HF
Ban Lung	Kachanh	160117	1602010200				Phum Pir (Kachanh)	13.74161	106.986808	2833.00	2011	09	2.00	0.00	0.00	1.00	1.00	0.00	0.00	0.00	1.00	0.00	1.00	0.00	0.00	0.00	2.00	HF
Ban Lung	Kachanh	160117	1602010200				Phum Pir (Kachanh)	13.74161	106.986808	2833.00	2013	09	1.00	0.00	1.00	0.00	0.00	0.00	0.00	0.00	0.00	0.00	1.00	0.00	0.00	0.00	1.00	HF
Ban Lung	Kachanh	160117	1602010200				Phum Pir (Kachanh)	13.74161	106.986808	2833.00	2014	09	1.00	0.00	0.00	0.00	1.00	0.00	0.00	0.00	0.00	1.00	0.00	0.00	0.00	1.00	0.00	HF
Ban Lung	Kachanh	160117	1602010200				Phum Pir (Kachanh)	13.74161	106.986808	2833.00	2010	10	1.00	0.00	0.00	1.00	0.00	0.00	0.00	0.00	1.00	0.00	0.00	0.00	0.00	0.00	1.00	HF
Ban Lung	Kachanh	160117	1602010200				Phum Pir (Kachanh)	13.74161	106.986808	2833.00	2011	10	3.00	0.00	0.00	0.00	3.00	0.00	0.00	0.00	0.00	0.00	2.00	1.00	0.00	1.00	2.00	HF
Ban Lung	Kachanh	160117	1602010200				Phum Pir (Kachanh)	13.74161	106.986808	2833.00	2014	10	1.00	0.00	0.00	0.00	1.00	0.00	0.00	0.00	1.00	0.00	0.00	0.00	0.00	0.00	1.00	HF
Ban Lung	Kachanh	160117	1602010200				Phum Pir (Kachanh)	13.74161	106.986808	2833.00	2010	11	2.00	0.00	0.00	2.00	0.00	0.00	1.00	0.00	0.00	1.00	0.00	0.00	0.00	1.00	1.00	HF
Ban Lung	Kachanh	160117	1602010200				Phum Pir (Kachanh)	13.74161	106.986808	2833.00	2010	12	4.00	0.00	0.00	3.00	1.00	0.00	1.00	0.00	1.00	1.00	1.00	0.00	0.00	1.00	3.00	HF
Ban Lung	Kachanh	160117	1602010200				Phum Pir (Kachanh)	13.74161	106.986808	2833.00	2011	12	3.00	0.00	1.00	1.00	1.00	0.00	0.00	1.00	0.00	1.00	1.00	0.00	0.00	2.00	1.00	HF
Ban Lung	Kachanh	160117	1602010201				Phnom Beng			118.00	2014	09	1.00	0.00	0.00	1.00	0.00	0.00	0.00	0.00	0.00	1.00	0.00	0.00	0.00	1.00	0.00	HF
Ban Lung	Kachanh	160117	1602010201				Phnom Beng			118.00	2014	10	1.00	0.00	0.00	1.00	0.00	0.00	0.00	0.00	0.00	0.00	1.00	0.00	0.00	0.00	1.00	HF
Ban Lung	Kachanh	160117	1602010201				Phnom Beng			118.00	2014	11	1.00	0.00	0.00	1.00	0.00	0.00	0.00	0.00	0.00	0.00	1.00	0.00	0.00	0.00	1.00	HF
Ban Lung	Kachanh	160117	1602010300				Phum Bei (Kachanh)	13.736497	106.960473	784.00	2010	01	2.00	0.00	2.00	0.00	0.00	0.00	1.00	1.00	0.00	0.00	0.00	0.00	0.00	1.00	1.00	HF
Ban Lung	Kachanh	160117	1602010300				Phum Bei (Kachanh)	13.736497	106.960473	784.00	2011	01	2.00	0.00	1.00	1.00	0.00	0.00	0.00	0.00	0.00	1.00	1.00	0.00	0.00	1.00	1.00	HF
Ban Lung	Kachanh	160117	1602010300				Phum Bei (Kachanh)	13.736497	106.960473	784.00	2012	01	2.00	0.00	1.00	1.00	0.00	0.00	0.00	1.00	0.00	0.00	1.00	0.00	0.00	1.00	1.00	HF
Ban Lung	Kachanh	160117	1602010300				Phum Bei (Kachanh)	13.736497	106.960473	784.00	2013	01	1.00	0.00	1.00	0.00	0.00	0.00	0.00	0.00	1.00	0.00	0.00	0.00	0.00	0.00	1.00	HF
Ban Lung	Kachanh	160117	1602010300				Phum Bei (Kachanh)	13.736497	106.960473	784.00	2011	02	2.00	0.00	1.00	0.00	1.00	0.00	0.00	0.00	1.00	0.00	1.00	0.00	0.00	0.00	2.00	HF
Ban Lung	Kachanh	160117	1602010300				Phum Bei (Kachanh)	13.736497	106.960473	784.00	2013	02	1.00	0.00	0.00	1.00	0.00	0.00	0.00	0.00	0.00	0.00	1.00	0.00	0.00	0.00	1.00	HF
Ban Lung	Kachanh	160117	1602010300				Phum Bei (Kachanh)	13.736497	106.960473	784.00	2011	03	1.00	0.00	0.00	0.00	1.00	0.00	0.00	0.00	0.00	0.00	1.00	0.00	0.00	0.00	1.00	HF
Ban Lung	Kachanh	160117	1602010300				Phum Bei (Kachanh)	13.736497	106.960473	784.00	2014	03	1.00	0.00	0.00	1.00	0.00	0.00	0.00	0.00	1.00	0.00	0.00	0.00	0.00	0.00	1.00	HF
Ban Lung	Kachanh	160117	1602010300				Phum Bei (Kachanh)	13.736497	106.960473	784.00	2010	05	1.00	0.00	1.00	0.00	0.00	0.00	0.00	0.00	1.00	0.00	0.00	0.00	0.00	0.00	1.00	HF
Ban Lung	Kachanh	160117	1602010300				Phum Bei (Kachanh)	13.736497	106.960473	784.00	2014	06	2.00	0.00	1.00	0.00	1.00	1.00	0.00	0.00	0.00	0.00	1.00	0.00	0.00	1.00	1.00	HF
Ban Lung	Kachanh	160117	1602010300				Phum Bei (Kachanh)	13.736497	106.960473	784.00	2011	07	1.00	0.00	0.00	0.00	1.00	0.00	0.00	0.00	0.00	0.00	1.00	0.00	0.00	0.00	1.00	HF
Ban Lung	Kachanh	160117	1602010300				Phum Bei (Kachanh)	13.736497	106.960473	784.00	2012	07	2.00	0.00	1.00	1.00	0.00	0.00	0.00	0.00	0.00	1.00	1.00	0.00	0.00	1.00	1.00	HF
Ban Lung	Kachanh	160117	1602010300				Phum Bei (Kachanh)	13.736497	106.960473	784.00	2013	07	1.00	0.00	1.00	0.00	0.00	0.00	0.00	0.00	1.00	0.00	0.00	0.00	0.00	0.00	1.00	HF
Ban Lung	Kachanh	160117	1602010300				Phum Bei (Kachanh)	13.736497	106.960473	784.00	2012	08	6.00	0.00	4.00	2.00	0.00	0.00	1.00	2.00	1.00	0.00	2.00	0.00	0.00	2.00	4.00	HF
Ban Lung	Kachanh	160117	1602010300				Phum Bei (Kachanh)	13.736497	106.960473	784.00	2013	08	4.00	0.00	1.00	2.00	1.00	2.00	0.00	0.00	0.00	1.00	1.00	0.00	0.00	3.00	1.00	HF
Ban Lung	Kachanh	160117	1602010300				Phum Bei (Kachanh)	13.736497	106.960473	784.00	2014	08	1.00	0.00	0.00	1.00	0.00	0.00	0.00	0.00	0.00	0.00	1.00	0.00	0.00	0.00	1.00	HF
Ban Lung	Kachanh	160117	1602010300				Phum Bei (Kachanh)	13.736497	106.960473	784.00	2010	09	1.00	0.00	0.00	1.00	0.00	0.00	0.00	0.00	1.00	0.00	0.00	0.00	0.00	0.00	1.00	HF
Ban Lung	Kachanh	160117	1602010300				Phum Bei (Kachanh)	13.736497	106.960473	784.00	2011	09	5.00	0.00	2.00	3.00	0.00	0.00	1.00	4.00	0.00	0.00	0.00	0.00	0.00	4.00	1.00	HF
Ban Lung	Kachanh	160117	1602010300				Phum Bei (Kachanh)	13.736497	106.960473	784.00	2012	09	3.00	0.00	1.00	2.00	0.00	0.00	0.00	0.00	1.00	0.00	1.00	0.00	1.00	0.00	3.00	HF
Ban Lung	Kachanh	160117	1602010300				Phum Bei (Kachanh)	13.736497	106.960473	784.00	2013	09	2.00	0.00	2.00	0.00	0.00	1.00	0.00	0.00	0.00	0.00	0.00	0.00	1.00	1.00	1.00	HF
Ban Lung	Kachanh	160117	1602010300				Phum Bei (Kachanh)	13.736497	106.960473	784.00	2014	09	3.00	0.00	0.00	3.00	0.00	0.00	0.00	0.00	0.00	0.00	2.00	1.00	0.00	1.00	2.00	HF
Ban Lung	Kachanh	160117	1602010300				Phum Bei (Kachanh)	13.736497	106.960473	784.00	2010	10	4.00	0.00	1.00	3.00	0.00	1.00	1.00	1.00	0.00	0.00	1.00	0.00	0.00	2.00	2.00	HF
Ban Lung	Kachanh	160117	1602010300				Phum Bei (Kachanh)	13.736497	106.960473	784.00	2011	10	1.00	0.00	0.00	1.00	0.00	0.00	0.00	0.00	0.00	1.00	0.00	0.00	0.00	1.00	0.00	HF
Ban Lung	Kachanh	160117	1602010300				Phum Bei (Kachanh)	13.736497	106.960473	784.00	2012	10	4.00	0.00	4.00	0.00	0.00	0.00	1.00	0.00	0.00	0.00	3.00	0.00	0.00	0.00	4.00	HF
Ban Lung	Kachanh	160117	1602010300				Phum Bei (Kachanh)	13.736497	106.960473	784.00	2014	10	6.00	0.00	2.00	4.00	0.00	1.00	1.00	0.00	0.00	1.00	2.00	1.00	0.00	3.00	3.00	HF
Ban Lung	Kachanh	160117	1602010300				Phum Bei (Kachanh)	13.736497	106.960473	784.00	2010	11	6.00	0.00	1.00	4.00	1.00	0.00	0.00	0.00	1.00	2.00	3.00	0.00	0.00	2.00	4.00	HF
Ban Lung	Kachanh	160117	1602010300				Phum Bei (Kachanh)	13.736497	106.960473	784.00	2011	12	2.00	0.00	0.00	1.00	1.00	0.00	0.00	0.00	2.00	0.00	0.00	0.00	0.00	0.00	2.00	HF
Ban Lung	Kachanh	160117	1602010300				Phum Bei (Kachanh)	13.736497	106.960473	784.00	2014	12	7.00	0.00	1.00	3.00	3.00	1.00	0.00	1.00	2.00	2.00	1.00	0.00	0.00	4.00	3.00	HF
Ban Lung	Kachanh	160117	1602010400				Phum Buon (Kachanh)	13.745832	106.989913	1740.00	2010	01	1.00	0.00	1.00	0.00	0.00	0.00	0.00	0.00	0.00	0.00	0.00	1.00	0.00	1.00	0.00	HF
Ban Lung	Kachanh	160117	1602010400				Phum Buon (Kachanh)	13.745832	106.989913	1740.00	2012	01	2.00	0.00	2.00	0.00	0.00	0.00	0.00	0.00	0.00	2.00	0.00	0.00	0.00	2.00	0.00	HF
Ban Lung	Kachanh	160117	1602010400				Phum Buon (Kachanh)	13.745832	106.989913	1740.00	2010	02	2.00	0.00	1.00	1.00	0.00	0.00	0.00	2.00	0.00	0.00	0.00	0.00	0.00	2.00	0.00	HF
Ban Lung	Kachanh	160117	1602010400				Phum Buon (Kachanh)	13.745832	106.989913	1740.00	2012	02	2.00	0.00	2.00	0.00	0.00	0.00	0.00	0.00	0.00	1.00	1.00	0.00	0.00	1.00	1.00	HF
Ban Lung	Kachanh	160117	1602010400				Phum Buon (Kachanh)	13.745832	106.989913	1740.00	2013	02	2.00	0.00	2.00	0.00	0.00	0.00	0.00	0.00	0.00	0.00	2.00	0.00	0.00	0.00	2.00	HF
Ban Lung	Kachanh	160117	1602010400				Phum Buon (Kachanh)	13.745832	106.989913	1740.00	2013	04	1.00	0.00	1.00	0.00	0.00	0.00	0.00	0.00	0.00	0.00	1.00	0.00	0.00	0.00	1.00	HF
Ban Lung	Kachanh	160117	1602010400				Phum Buon (Kachanh)	13.745832	106.989913	1740.00	2014	04	1.00	0.00	1.00	0.00	0.00	0.00	0.00	0.00	0.00	1.00	0.00	0.00	0.00	1.00	0.00	HF
Ban Lung	Kachanh	160117	1602010400				Phum Buon (Kachanh)	13.745832	106.989913	1740.00	2010	05	1.00	0.00	1.00	0.00	0.00	1.00	0.00	0.00	0.00	0.00	0.00	0.00	0.00	1.00	0.00	HF
Ban Lung	Kachanh	160117	1602010400				Phum Buon (Kachanh)	13.745832	106.989913	1740.00	2012	05	2.00	0.00	0.00	0.00	2.00	0.00	1.00	0.00	0.00	0.00	1.00	0.00	0.00	0.00	2.00	HF
Ban Lung	Kachanh	160117	1602010400				Phum Buon (Kachanh)	13.745832	106.989913	1740.00	2012	06	2.00	0.00	0.00	2.00	0.00	0.00	0.00	0.00	0.00	1.00	1.00	0.00	0.00	1.00	1.00	HF
Ban Lung	Kachanh	160117	1602010400				Phum Buon (Kachanh)	13.745832	106.989913	1740.00	2010	07	1.00	0.00	1.00	0.00	0.00	0.00	0.00	0.00	1.00	0.00	0.00	0.00	0.00	0.00	1.00	HF
Ban Lung	Kachanh	160117	1602010400				Phum Buon (Kachanh)	13.745832	106.989913	1740.00	2012	07	1.00	0.00	1.00	0.00	0.00	0.00	0.00	0.00	0.00	1.00	0.00	0.00	0.00	1.00	0.00	HF
Ban Lung	Kachanh	160117	1602010400				Phum Buon (Kachanh)	13.745832	106.989913	1740.00	2010	08	6.00	0.00	6.00	0.00	0.00	0.00	0.00	0.00	1.00	2.00	3.00	0.00	0.00	2.00	4.00	HF
Ban Lung	Kachanh	160117	1602010400				Phum Buon (Kachanh)	13.745832	106.989913	1740.00	2011	08	2.00	0.00	0.00	0.00	2.00	0.00	0.00	1.00	0.00	0.00	1.00	0.00	0.00	1.00	1.00	HF
Ban Lung	Kachanh	160117	1602010400				Phum Buon (Kachanh)	13.745832	106.989913	1740.00	2012	08	5.00	0.00	4.00	1.00	0.00	0.00	0.00	1.00	0.00	0.00	4.00	0.00	0.00	1.00	4.00	HF
Ban Lung	Kachanh	160117	1602010400				Phum Buon (Kachanh)	13.745832	106.989913	1740.00	2014	08	2.00	0.00	0.00	0.00	2.00	0.00	0.00	0.00	1.00	0.00	1.00	0.00	0.00	0.00	2.00	HF
Ban Lung	Kachanh	160117	1602010400				Phum Buon (Kachanh)	13.745832	106.989913	1740.00	2010	09	7.00	0.00	1.00	5.00	1.00	0.00	0.00	0.00	1.00	4.00	2.00	0.00	0.00	4.00	3.00	HF
Ban Lung	Kachanh	160117	1602010400				Phum Buon (Kachanh)	13.745832	106.989913	1740.00	2011	09	6.00	0.00	1.00	3.00	2.00	0.00	0.00	2.00	2.00	0.00	2.00	0.00	0.00	2.00	4.00	HF
Ban Lung	Kachanh	160117	1602010400				Phum Buon (Kachanh)	13.745832	106.989913	1740.00	2012	09	1.00	0.00	0.00	1.00	0.00	0.00	0.00	0.00	0.00	1.00	0.00	0.00	0.00	1.00	0.00	HF
Ban Lung	Kachanh	160117	1602010400				Phum Buon (Kachanh)	13.745832	106.989913	1740.00	2010	10	4.00	0.00	1.00	3.00	0.00	0.00	0.00	0.00	1.00	2.00	1.00	0.00	0.00	2.00	2.00	HF
Ban Lung	Kachanh	160117	1602010400				Phum Buon (Kachanh)	13.745832	106.989913	1740.00	2011	10	2.00	0.00	0.00	1.00	1.00	0.00	0.00	0.00	1.00	0.00	1.00	0.00	0.00	0.00	2.00	HF
Ban Lung	Kachanh	160117	1602010400				Phum Buon (Kachanh)	13.745832	106.989913	1740.00	2012	10	1.00	0.00	1.00	0.00	0.00	0.00	0.00	1.00	0.00	0.00	0.00	0.00	0.00	1.00	0.00	HF
Ban Lung	Kachanh	160117	1602010400				Phum Buon (Kachanh)	13.745832	106.989913	1740.00	2014	10	1.00	0.00	0.00	1.00	0.00	0.00	0.00	0.00	0.00	1.00	0.00	0.00	0.00	1.00	0.00	HF
Ban Lung	Kachanh	160117	1602010400				Phum Buon (Kachanh)	13.745832	106.989913	1740.00	2012	11	1.00	0.00	1.00	0.00	0.00	0.00	0.00	0.00	1.00	0.00	0.00	0.00	0.00	0.00	1.00	HF
Ban Lung	Kachanh	160117	1602010400				Phum Buon (Kachanh)	13.745832	106.989913	1740.00	2013	11	1.00	0.00	0.00	0.00	1.00	0.00	0.00	0.00	0.00	0.00	1.00	0.00	0.00	0.00	1.00	HF
Ban Lung	Kachanh	160117	1602010400				Phum Buon (Kachanh)	13.745832	106.989913	1740.00	2010	12	2.00	0.00	0.00	1.00	1.00	0.00	0.00	0.00	0.00	0.00	2.00	0.00	0.00	0.00	2.00	HF
Ban Lung	Kachanh	160117	1602010400				Phum Buon (Kachanh)	13.745832	106.989913	1740.00	2011	12	2.00	0.00	0.00	1.00	1.00	0.00	0.00	0.00	0.00	1.00	1.00	0.00	0.00	1.00	1.00	HF
Ban Lung	Kachanh	160117	1602010400				Phum Buon (Kachanh)	13.745832	106.989913	1740.00	2012	12	1.00	0.00	1.00	0.00	0.00	0.00	0.00	0.00	0.00	0.00	1.00	0.00	0.00	0.00	1.00	HF
Ban Lung	Kachanh	160117	1602010400				Phum Buon (Kachanh)	13.745832	106.989913	1740.00	2014	12	1.00	0.00	0.00	0.00	1.00	0.00	0.00	0.00	1.00	0.00	0.00	0.00	0.00	0.00	1.00	HF
Ban Lung	Kachanh	160117	1602010500								2011	01	1.00	0.00	0.00	1.00	0.00	0.00	0.00	0.00	0.00	1.00	0.00	0.00	0.00	1.00	0.00	HF
Ban Lung	Kachanh	160117	1602010600								2013	01	1.00	0.00	0.00	1.00	0.00	0.00	0.00	0.00	0.00	1.00	0.00	0.00	0.00	1.00	0.00	HF
Ban Lung	Kachanh	160117	1602010600								2011	07	2.00	0.00	1.00	0.00	1.00	0.00	0.00	1.00	1.00	0.00	0.00	0.00	0.00	1.00	1.00	HF
Ban Lung	Kachanh	160117	1602010600								2012	07	2.00	0.00	1.00	1.00	0.00	0.00	0.00	0.00	0.00	1.00	1.00	0.00	0.00	1.00	1.00	HF
Ban Lung	Kachanh	160117	1602010600								2012	11	1.00	0.00	1.00	0.00	0.00	0.00	0.00	0.00	0.00	1.00	0.00	0.00	0.00	1.00	0.00	HF
Ban Lung	Kachanh	160117	1602020100				Phum Muoy (Labansiek)	13.73875	106.991749	10534.00	2013	10	3.00	0.00	2.00	1.00	0.00	0.00	0.00	0.00	0.00	2.00	1.00	0.00	0.00	2.00	1.00	HF
Ban Lung	Kachanh	160117	1602021000				Chey Chom Neas				2014	08	2.00	0.00	0.00	1.00	1.00	0.00	0.00	1.00	0.00	0.00	1.00	0.00	0.00	1.00	1.00	HF
Ban Lung	Kachanh	160117	1602021000				Chey Chom Neas				2014	10	1.00	0.00	0.00	1.00	0.00	0.00	0.00	0.00	0.00	0.00	1.00	0.00	0.00	0.00	1.00	HF
Ban Lung	Kachanh	160117	1602021100				Thmey (Labansiek)				2012	08	1.00	0.00	1.00	0.00	0.00	0.00	0.00	0.00	0.00	1.00	0.00	0.00	0.00	1.00	0.00	HF
Ban Lung	Kachanh	160117	1602021100				Thmey (Labansiek)				2011	10	1.00	0.00	0.00	1.00	0.00	0.00	0.00	0.00	0.00	0.00	1.00	0.00	0.00	0.00	1.00	HF
Ban Lung	Kachanh	160117	1602021200				Ou Romeat				2014	10	1.00	0.00	0.00	1.00	0.00	0.00	0.00	0.00	0.00	0.00	1.00	0.00	0.00	0.00	1.00	HF
Ban Lung	Kachanh	160117	1602021200				Ou Romeat				2011	12	1.00	0.00	0.00	1.00	0.00	0.00	0.00	0.00	0.00	0.00	1.00	0.00	0.00	0.00	1.00	HF
Ban Lung	Kachanh	160117	1602021200				Ou Romeat				2014	12	2.00	0.00	0.00	0.00	2.00	0.00	0.00	0.00	0.00	1.00	1.00	0.00	0.00	1.00	1.00	HF
Ban Lung	Kachanh	160117	1602021500				Svay				2010	03	1.00	0.00	1.00	0.00	0.00	1.00	0.00	0.00	0.00	0.00	0.00	0.00	0.00	1.00	0.00	HF
Ban Lung	Kachanh	160117	1602021500				Svay				2014	09	1.00	0.00	0.00	0.00	1.00	0.00	0.00	0.00	0.00	0.00	0.00	0.00	1.00	0.00	1.00	HF
Ban Lung	Kachanh	160117	1602021500				Svay				2010	10	1.00	0.00	0.00	1.00	0.00	0.00	0.00	0.00	0.00	1.00	0.00	0.00	0.00	1.00	0.00	HF
Ban Lung	Kachanh	160117	1602021500				Svay				2014	12	1.00	0.00	0.00	0.00	1.00	0.00	0.00	0.00	0.00	0.00	0.00	0.00	1.00	0.00	1.00	HF
Ban Lung	Kachanh	160117	1602030200				Phnum	13.750934	107.0206	233.00	2010	10	1.00	0.00	0.00	1.00	0.00	0.00	0.00	0.00	0.00	0.00	1.00	0.00	0.00	0.00	1.00	HF
Ban Lung	Kachanh	160117	1602030200				Phnum	13.750934	107.0206	233.00	2011	10	2.00	0.00	0.00	2.00	0.00	0.00	0.00	0.00	0.00	0.00	1.00	0.00	1.00	0.00	2.00	HF
Ban Lung	Kachanh	160117	1602030200				Phnum	13.750934	107.0206	233.00	2010	12	3.00	0.00	0.00	1.00	2.00	0.00	0.00	0.00	0.00	1.00	2.00	0.00	0.00	1.00	2.00	HF
Ban Lung	Kachanh	160117	1602030200				Phnum	13.750934	107.0206	233.00	2011	12	1.00	0.00	0.00	1.00	0.00	0.00	0.00	0.00	0.00	0.00	1.00	0.00	0.00	0.00	1.00	HF
Ban Lung	Kachanh	160117	1602030300				Sel	13.746427	107.015948	393.00	2010	01	2.00	0.00	2.00	0.00	0.00	0.00	0.00	0.00	0.00	0.00	2.00	0.00	0.00	0.00	2.00	HF
Ban Lung	Kachanh	160117	1602030300				Sel	13.746427	107.015948	393.00	2010	08	2.00	0.00	2.00	0.00	0.00	0.00	0.00	0.00	0.00	0.00	2.00	0.00	0.00	0.00	2.00	HF
Ban Lung	Kachanh	160117	1602030300				Sel	13.746427	107.015948	393.00	2010	09	2.00	0.00	0.00	2.00	0.00	0.00	0.00	0.00	0.00	0.00	2.00	0.00	0.00	0.00	2.00	HF
Ban Lung	Kachanh	160117	1602030300				Sel	13.746427	107.015948	393.00	2010	10	1.00	0.00	0.00	1.00	0.00	0.00	0.00	0.00	0.00	0.00	1.00	0.00	0.00	0.00	1.00	HF
Ban Lung	Kachanh	160117	1602030300				Sel	13.746427	107.015948	393.00	2011	10	3.00	0.00	0.00	3.00	0.00	0.00	0.00	0.00	0.00	2.00	1.00	0.00	0.00	2.00	1.00	HF
Ban Lung	Kachanh	160117	1602030300				Sel	13.746427	107.015948	393.00	2010	12	1.00	0.00	0.00	0.00	1.00	0.00	0.00	0.00	0.00	0.00	1.00	0.00	0.00	0.00	1.00	HF
Ban Lung	Kachanh	160117	1602030300				Sel	13.746427	107.015948	393.00	2011	12	2.00	0.00	0.00	2.00	0.00	0.00	0.00	0.00	0.00	0.00	2.00	0.00	0.00	0.00	2.00	HF
Ban Lung	Kachanh	160117	1602030400				La Pou	13.745363	107.014543	731.00	2010	12	2.00	0.00	0.00	2.00	0.00	0.00	1.00	0.00	1.00	0.00	0.00	0.00	0.00	0.00	2.00	HF
Koun Mom	Kachanh	160117	1604030100	3235	Y	3235	Ta a Ang Ka Te	13.6744941565824	106.946354333942	569.00	2012	01	1.00	0.00	1.00	0.00	0.00	0.00	0.00	0.00	0.00	0.00	1.00	0.00	0.00	0.00	1.00	HF
Koun Mom	Kachanh	160117	1604030100	3235	Y	3235	Ta a Ang Ka Te	13.6744941565824	106.946354333942	569.00	2014	03	1.00	0.00	0.00	1.00	0.00	0.00	0.00	0.00	1.00	0.00	0.00	0.00	0.00	0.00	1.00	HF
Koun Mom	Kachanh	160117	1604030100	3235	Y	3235	Ta a Ang Ka Te	13.6744941565824	106.946354333942	569.00	2014	07	1.00	0.00	0.00	1.00	0.00	1.00	0.00	0.00	0.00	0.00	0.00	0.00	0.00	1.00	0.00	HF
Koun Mom	Kachanh	160117	1604030100	3235	Y	3235	Ta a Ang Ka Te	13.6744941565824	106.946354333942	569.00	2011	08	2.00	0.00	0.00	0.00	2.00	1.00	0.00	0.00	0.00	0.00	1.00	0.00	0.00	1.00	1.00	HF
Koun Mom	Kachanh	160117	1604030100	3235	Y	3235	Ta a Ang Ka Te	13.6744941565824	106.946354333942	569.00	2010	09	3.00	0.00	0.00	3.00	0.00	1.00	0.00	0.00	2.00	0.00	0.00	0.00	0.00	1.00	2.00	HF
Koun Mom	Kachanh	160117	1604030100	3235	Y	3235	Ta a Ang Ka Te	13.6744941565824	106.946354333942	569.00	2012	10	1.00	0.00	0.00	1.00	0.00	0.00	0.00	0.00	0.00	0.00	1.00	0.00	0.00	0.00	1.00	HF
Koun Mom	Kachanh	160117	1604030100	3235	Y	3235	Ta a Ang Ka Te	13.6744941565824	106.946354333942	569.00	2014	10	1.00	0.00	0.00	1.00	0.00	0.00	1.00	0.00	0.00	0.00	0.00	0.00	0.00	0.00	1.00	HF
Koun Mom	Kachanh	160117	1604030100	3235	Y	3235	Ta a Ang Ka Te	13.6744941565824	106.946354333942	569.00	2010	11	2.00	0.00	0.00	1.00	1.00	0.00	0.00	0.00	1.00	0.00	1.00	0.00	0.00	0.00	2.00	HF
Koun Mom	Kachanh	160117	1604030100	3235	Y	3235	Ta a Ang Ka Te	13.6744941565824	106.946354333942	569.00	2014	12	3.00	0.00	1.00	2.00	0.00	0.00	0.00	0.00	0.00	1.00	2.00	0.00	0.00	1.00	2.00	HF
Koun Mom	Kachanh	160117	1604030300	3244	Y	3244	Tus	13.6876269159823	106.923077544599	507.00	2010	01	1.00	0.00	1.00	0.00	0.00	0.00	0.00	0.00	1.00	0.00	0.00	0.00	0.00	0.00	1.00	HF
Koun Mom	Kachanh	160117	1604030300	3244	Y	3244	Tus	13.6876269159823	106.923077544599	507.00	2011	01	4.00	0.00	0.00	2.00	2.00	0.00	0.00	0.00	1.00	2.00	1.00	0.00	0.00	2.00	2.00	HF
Koun Mom	Kachanh	160117	1604030300	3244	Y	3244	Tus	13.6876269159823	106.923077544599	507.00	2013	01	2.00	0.00	1.00	1.00	0.00	0.00	0.00	0.00	1.00	1.00	0.00	0.00	0.00	1.00	1.00	HF
Koun Mom	Kachanh	160117	1604030300	3244	Y	3244	Tus	13.6876269159823	106.923077544599	507.00	2012	02	1.00	0.00	1.00	0.00	0.00	0.00	0.00	0.00	0.00	1.00	0.00	0.00	0.00	1.00	0.00	HF
Koun Mom	Kachanh	160117	1604030300	3244	Y	3244	Tus	13.6876269159823	106.923077544599	507.00	2011	03	3.00	0.00	0.00	0.00	3.00	1.00	0.00	0.00	1.00	1.00	0.00	0.00	0.00	2.00	1.00	HF
Koun Mom	Kachanh	160117	1604030300	3244	Y	3244	Tus	13.6876269159823	106.923077544599	507.00	2014	03	1.00	0.00	0.00	0.00	1.00	1.00	0.00	0.00	0.00	0.00	0.00	0.00	0.00	1.00	0.00	HF
Koun Mom	Kachanh	160117	1604030300	3244	Y	3244	Tus	13.6876269159823	106.923077544599	507.00	2010	04	1.00	0.00	1.00	0.00	0.00	0.00	0.00	0.00	1.00	0.00	0.00	0.00	0.00	0.00	1.00	HF
Koun Mom	Kachanh	160117	1604030300	3244	Y	3244	Tus	13.6876269159823	106.923077544599	507.00	2010	07	1.00	0.00	1.00	0.00	0.00	0.00	0.00	0.00	1.00	0.00	0.00	0.00	0.00	0.00	1.00	HF
Koun Mom	Kachanh	160117	1604030300	3244	Y	3244	Tus	13.6876269159823	106.923077544599	507.00	2011	07	1.00	0.00	0.00	1.00	0.00	0.00	0.00	0.00	0.00	0.00	1.00	0.00	0.00	0.00	1.00	HF
Koun Mom	Kachanh	160117	1604030300	3244	Y	3244	Tus	13.6876269159823	106.923077544599	507.00	2013	07	1.00	0.00	1.00	0.00	0.00	0.00	1.00	0.00	0.00	0.00	0.00	0.00	0.00	0.00	1.00	HF
Koun Mom	Kachanh	160117	1604030300	3244	Y	3244	Tus	13.6876269159823	106.923077544599	507.00	2014	07	1.00	0.00	1.00	0.00	0.00	0.00	0.00	0.00	0.00	1.00	0.00	0.00	0.00	1.00	0.00	HF
Koun Mom	Kachanh	160117	1604030300	3244	Y	3244	Tus	13.6876269159823	106.923077544599	507.00	2010	08	5.00	0.00	5.00	0.00	0.00	0.00	0.00	0.00	2.00	1.00	2.00	0.00	0.00	1.00	4.00	HF
Koun Mom	Kachanh	160117	1604030300	3244	Y	3244	Tus	13.6876269159823	106.923077544599	507.00	2011	08	3.00	0.00	0.00	3.00	0.00	0.00	0.00	1.00	1.00	0.00	1.00	0.00	0.00	1.00	2.00	HF
Koun Mom	Kachanh	160117	1604030300	3244	Y	3244	Tus	13.6876269159823	106.923077544599	507.00	2012	08	3.00	0.00	3.00	0.00	0.00	0.00	0.00	0.00	0.00	1.00	2.00	0.00	0.00	1.00	2.00	HF
Koun Mom	Kachanh	160117	1604030300	3244	Y	3244	Tus	13.6876269159823	106.923077544599	507.00	2013	08	1.00	0.00	0.00	0.00	1.00	0.00	0.00	0.00	0.00	1.00	0.00	0.00	0.00	1.00	0.00	HF
Koun Mom	Kachanh	160117	1604030300	3244	Y	3244	Tus	13.6876269159823	106.923077544599	507.00	2014	08	3.00	0.00	1.00	1.00	1.00	1.00	0.00	1.00	0.00	0.00	0.00	1.00	0.00	3.00	0.00	HF
Koun Mom	Kachanh	160117	1604030300	3244	Y	3244	Tus	13.6876269159823	106.923077544599	507.00	2010	09	6.00	0.00	0.00	6.00	0.00	1.00	0.00	1.00	2.00	0.00	2.00	0.00	0.00	2.00	4.00	HF
Koun Mom	Kachanh	160117	1604030300	3244	Y	3244	Tus	13.6876269159823	106.923077544599	507.00	2011	09	3.00	0.00	0.00	3.00	0.00	0.00	0.00	0.00	1.00	0.00	2.00	0.00	0.00	0.00	3.00	HF
Koun Mom	Kachanh	160117	1604030300	3244	Y	3244	Tus	13.6876269159823	106.923077544599	507.00	2012	09	2.00	0.00	2.00	0.00	0.00	0.00	0.00	1.00	1.00	0.00	0.00	0.00	0.00	1.00	1.00	HF
Koun Mom	Kachanh	160117	1604030300	3244	Y	3244	Tus	13.6876269159823	106.923077544599	507.00	2013	09	1.00	0.00	1.00	0.00	0.00	0.00	0.00	0.00	1.00	0.00	0.00	0.00	0.00	0.00	1.00	HF
Koun Mom	Kachanh	160117	1604030300	3244	Y	3244	Tus	13.6876269159823	106.923077544599	507.00	2014	09	4.00	0.00	1.00	3.00	0.00	0.00	0.00	1.00	1.00	0.00	2.00	0.00	0.00	1.00	3.00	HF
Koun Mom	Kachanh	160117	1604030300	3244	Y	3244	Tus	13.6876269159823	106.923077544599	507.00	2010	10	1.00	0.00	0.00	1.00	0.00	0.00	0.00	0.00	0.00	0.00	1.00	0.00	0.00	0.00	1.00	HF
Koun Mom	Kachanh	160117	1604030300	3244	Y	3244	Tus	13.6876269159823	106.923077544599	507.00	2011	10	1.00	0.00	0.00	1.00	0.00	0.00	0.00	0.00	0.00	0.00	1.00	0.00	0.00	0.00	1.00	HF
Koun Mom	Kachanh	160117	1604030300	3244	Y	3244	Tus	13.6876269159823	106.923077544599	507.00	2013	10	2.00	0.00	0.00	0.00	2.00	1.00	0.00	0.00	1.00	0.00	0.00	0.00	0.00	1.00	1.00	HF
Koun Mom	Kachanh	160117	1604030300	3244	Y	3244	Tus	13.6876269159823	106.923077544599	507.00	2014	10	3.00	0.00	2.00	1.00	0.00	0.00	0.00	2.00	0.00	0.00	1.00	0.00	0.00	2.00	1.00	HF
Koun Mom	Kachanh	160117	1604030300	3244	Y	3244	Tus	13.6876269159823	106.923077544599	507.00	2010	11	5.00	0.00	2.00	2.00	1.00	0.00	0.00	0.00	1.00	1.00	2.00	0.00	1.00	1.00	4.00	HF
Koun Mom	Kachanh	160117	1604030300	3244	Y	3244	Tus	13.6876269159823	106.923077544599	507.00	2013	11	1.00	0.00	1.00	0.00	0.00	0.00	0.00	0.00	0.00	1.00	0.00	0.00	0.00	1.00	0.00	HF
Koun Mom	Kachanh	160117	1604030300	3244	Y	3244	Tus	13.6876269159823	106.923077544599	507.00	2014	11	5.00	0.00	3.00	2.00	0.00	0.00	0.00	1.00	0.00	2.00	2.00	0.00	0.00	3.00	2.00	HF
Koun Mom	Kachanh	160117	1604030300	3244	Y	3244	Tus	13.6876269159823	106.923077544599	507.00	2010	12	4.00	0.00	1.00	3.00	0.00	0.00	0.00	1.00	0.00	2.00	1.00	0.00	0.00	3.00	1.00	HF
Koun Mom	Kachanh	160117	1604030300	3244	Y	3244	Tus	13.6876269159823	106.923077544599	507.00	2011	12	3.00	0.00	0.00	1.00	2.00	0.00	0.00	1.00	1.00	0.00	1.00	0.00	0.00	1.00	2.00	HF
Koun Mom	Kachanh	160117	1604030300	3244	Y	3244	Tus	13.6876269159823	106.923077544599	507.00	2012	12	1.00	0.00	0.00	1.00	0.00	0.00	1.00	0.00	0.00	0.00	0.00	0.00	0.00	0.00	1.00	HF
Koun Mom	Kachanh	160117	1604030300	3244	Y	3244	Tus	13.6876269159823	106.923077544599	507.00	2013	12	2.00	0.00	0.00	1.00	1.00	0.00	0.00	1.00	0.00	0.00	1.00	0.00	0.00	1.00	1.00	HF
Koun Mom	Kachanh	160117	1604030300	3244	Y	3244	Tus	13.6876269159823	106.923077544599	507.00	2014	12	5.00	0.00	3.00	2.00	0.00	0.00	0.00	1.00	4.00	0.00	0.00	0.00	0.00	1.00	4.00	HF
Koun Mom	Kachanh	160117	1604030400				Soek	13.661219	106.917527	466.00	2010	01	1.00	0.00	1.00	0.00	0.00	0.00	0.00	0.00	0.00	0.00	1.00	0.00	0.00	0.00	1.00	HF
Koun Mom	Kachanh	160117	1604030400				Soek	13.661219	106.917527	466.00	2012	01	1.00	0.00	0.00	1.00	0.00	0.00	0.00	0.00	0.00	1.00	0.00	0.00	0.00	1.00	0.00	HF
Koun Mom	Kachanh	160117	1604030400				Soek	13.661219	106.917527	466.00	2011	02	1.00	0.00	1.00	0.00	0.00	0.00	0.00	1.00	0.00	0.00	0.00	0.00	0.00	1.00	0.00	HF
Koun Mom	Kachanh	160117	1604030400				Soek	13.661219	106.917527	466.00	2014	03	1.00	0.00	0.00	0.00	1.00	0.00	0.00	0.00	0.00	0.00	1.00	0.00	0.00	0.00	1.00	HF
Koun Mom	Kachanh	160117	1604030400				Soek	13.661219	106.917527	466.00	2012	06	1.00	0.00	0.00	1.00	0.00	0.00	0.00	0.00	1.00	0.00	0.00	0.00	0.00	0.00	1.00	HF
Koun Mom	Kachanh	160117	1604030400				Soek	13.661219	106.917527	466.00	2014	06	1.00	0.00	0.00	0.00	1.00	0.00	0.00	0.00	0.00	1.00	0.00	0.00	0.00	1.00	0.00	HF
Koun Mom	Kachanh	160117	1604030400				Soek	13.661219	106.917527	466.00	2010	09	1.00	0.00	0.00	1.00	0.00	0.00	0.00	0.00	0.00	1.00	0.00	0.00	0.00	1.00	0.00	HF
Koun Mom	Kachanh	160117	1604030400				Soek	13.661219	106.917527	466.00	2012	09	1.00	0.00	0.00	1.00	0.00	0.00	0.00	0.00	1.00	0.00	0.00	0.00	0.00	0.00	1.00	HF
Koun Mom	Kachanh	160117	1604030400				Soek	13.661219	106.917527	466.00	2014	09	1.00	0.00	0.00	1.00	0.00	0.00	0.00	0.00	0.00	0.00	1.00	0.00	0.00	0.00	1.00	HF
Koun Mom	Kachanh	160117	1604030400				Soek	13.661219	106.917527	466.00	2012	10	2.00	0.00	1.00	1.00	0.00	0.00	0.00	1.00	1.00	0.00	0.00	0.00	0.00	1.00	1.00	HF
Koun Mom	Kachanh	160117	1604030400				Soek	13.661219	106.917527	466.00	2014	10	3.00	0.00	0.00	1.00	2.00	0.00	0.00	1.00	0.00	0.00	1.00	0.00	1.00	1.00	2.00	HF
Koun Mom	Kachanh	160117	1604030400				Soek	13.661219	106.917527	466.00	2010	12	1.00	0.00	0.00	0.00	1.00	1.00	0.00	0.00	0.00	0.00	0.00	0.00	0.00	1.00	0.00	HF
Koun Mom	Kachanh	160117	1604030500				Ta Kab	13.638315	106.922581	431.00	2010	01	1.00	0.00	1.00	0.00	0.00	0.00	0.00	0.00	0.00	1.00	0.00	0.00	0.00	1.00	0.00	HF
Koun Mom	Kachanh	160117	1604030500				Ta Kab	13.638315	106.922581	431.00	2011	01	1.00	0.00	1.00	0.00	0.00	0.00	0.00	0.00	0.00	1.00	0.00	0.00	0.00	1.00	0.00	HF
Koun Mom	Kachanh	160117	1604030500				Ta Kab	13.638315	106.922581	431.00	2014	09	1.00	0.00	0.00	1.00	0.00	0.00	0.00	0.00	1.00	0.00	0.00	0.00	0.00	0.00	1.00	HF
Koun Mom	Kachanh	160117	1604030500				Ta Kab	13.638315	106.922581	431.00	2010	10	1.00	0.00	0.00	1.00	0.00	0.00	0.00	1.00	0.00	0.00	0.00	0.00	0.00	1.00	0.00	HF
Koun Mom	Kachanh	160117	1604030500				Ta Kab	13.638315	106.922581	431.00	2014	10	2.00	0.00	0.00	0.00	2.00	0.00	0.00	0.00	1.00	0.00	1.00	0.00	0.00	0.00	2.00	HF
Koun Mom	Kachanh	160117	1604030500				Ta Kab	13.638315	106.922581	431.00	2010	11	1.00	0.00	0.00	0.00	1.00	0.00	0.00	0.00	1.00	0.00	0.00	0.00	0.00	0.00	1.00	HF
Koun Mom	Kachanh	160117	1604030500				Ta Kab	13.638315	106.922581	431.00	2014	11	1.00	0.00	0.00	1.00	0.00	0.00	0.00	0.00	0.00	0.00	1.00	0.00	0.00	0.00	1.00	HF
Koun Mom	Kachanh	160117	1604030500				Ta Kab	13.638315	106.922581	431.00	2010	12	1.00	0.00	0.00	1.00	0.00	0.00	0.00	0.00	1.00	0.00	0.00	0.00	0.00	0.00	1.00	HF
Koun Mom	Kachanh	160117	1604030800								2012	01	2.00	0.00	2.00	0.00	0.00	0.00	0.00	1.00	1.00	0.00	0.00	0.00	0.00	1.00	1.00	HF
Koun Mom	Kachanh	160117	1604030900				Ta Ang Ka Tae 1	13.676677	106.948091	347.00	2010	02	2.00	0.00	2.00	0.00	0.00	0.00	0.00	1.00	0.00	0.00	1.00	0.00	0.00	1.00	1.00	HF
Koun Mom	Kachanh	160117	1604030900				Ta Ang Ka Tae 1	13.676677	106.948091	347.00	2011	02	1.00	0.00	0.00	1.00	0.00	0.00	0.00	0.00	0.00	1.00	0.00	0.00	0.00	1.00	0.00	HF
Koun Mom	Kachanh	160117	1604030900				Ta Ang Ka Tae 1	13.676677	106.948091	347.00	2010	07	1.00	0.00	1.00	0.00	0.00	1.00	0.00	0.00	0.00	0.00	0.00	0.00	0.00	1.00	0.00	HF
Koun Mom	Kachanh	160117	1604030900				Ta Ang Ka Tae 1	13.676677	106.948091	347.00	2011	09	1.00	0.00	0.00	0.00	1.00	0.00	0.00	0.00	0.00	0.00	1.00	0.00	0.00	0.00	1.00	HF
Koun Mom	Kachanh	160117	1604030900				Ta Ang Ka Tae 1	13.676677	106.948091	347.00	2010	10	2.00	0.00	0.00	2.00	0.00	0.00	0.00	0.00	0.00	1.00	1.00	0.00	0.00	1.00	1.00	HF
Koun Mom	Kachanh	160117	1604030900				Ta Ang Ka Tae 1	13.676677	106.948091	347.00	2010	11	3.00	0.00	0.00	2.00	1.00	0.00	0.00	0.00	3.00	0.00	0.00	0.00	0.00	0.00	3.00	HF
Koun Mom	Kachanh	160117	1604030900				Ta Ang Ka Tae 1	13.676677	106.948091	347.00	2010	12	4.00	0.00	0.00	4.00	0.00	0.00	1.00	0.00	1.00	0.00	2.00	0.00	0.00	0.00	4.00	HF
Koun Mom	Kachanh	160117	1604040100				Teun	13.678563	106.858069	1153.00	2013	08	3.00	0.00	0.00	2.00	1.00	0.00	0.00	2.00	1.00	0.00	0.00	0.00	0.00	2.00	1.00	HF
Koun Mom	Kachanh	160117	1604040100				Teun	13.678563	106.858069	1153.00	2011	09	1.00	0.00	0.00	1.00	0.00	0.00	0.00	0.00	1.00	0.00	0.00	0.00	0.00	0.00	1.00	HF
Koun Mom	Kachanh	160117	1604040100				Teun	13.678563	106.858069	1153.00	2013	10	1.00	0.00	1.00	0.00	0.00	0.00	0.00	0.00	1.00	0.00	0.00	0.00	0.00	0.00	1.00	HF
Koun Mom	Kachanh	160117	1604040100				Teun	13.678563	106.858069	1153.00	2014	10	1.00	0.00	0.00	1.00	0.00	0.00	0.00	0.00	0.00	0.00	1.00	0.00	0.00	0.00	1.00	HF
Koun Mom	Kachanh	160117	1604040300	3238	N	3238	Ta Heuy	13.7072314998424	106.861431896413	628.00	2013	08	6.00	0.00	1.00	3.00	2.00	0.00	0.00	2.00	1.00	1.00	1.00	1.00	0.00	4.00	2.00	HF
Koun Mom	Kachanh	160117	1604040300	3238	N	3238	Ta Heuy	13.7072314998424	106.861431896413	628.00	2013	10	1.00	0.00	1.00	0.00	0.00	0.00	0.00	0.00	0.00	0.00	1.00	0.00	0.00	0.00	1.00	HF
Koun Mom	Kachanh	160117	1604040300	3238	N	3238	Ta Heuy	13.7072314998424	106.861431896413	628.00	2014	12	1.00	0.00	0.00	1.00	0.00	0.00	0.00	0.00	0.00	1.00	0.00	0.00	0.00	1.00	0.00	HF
Koun Mom	Kachanh	160117	1604040301	3225	N	3225	Meung Tang 1	13.6534047753161	106.793476405661	173.00	2013	08	1.00	0.00	0.00	0.00	1.00	1.00	0.00	0.00	0.00	0.00	0.00	0.00	0.00	1.00	0.00	HF
Koun Mom	Kachanh	160117	1604040400	3221	Y	3221	Kam Bak	13.6796404939777	106.843052186397	558.00	2013	08	1.00	0.00	0.00	0.00	1.00	0.00	0.00	0.00	0.00	0.00	0.00	1.00	0.00	1.00	0.00	HF
Lumphat	Kachanh	160117	1605010600				Lumphat	13.451537	107.014387	826.00	2010	08	1.00	0.00	1.00	0.00	0.00	0.00	0.00	0.00	1.00	0.00	0.00	0.00	0.00	0.00	1.00	HF
Lumphat	Kachanh	160117	1605030100				Kam Phlenh	13.630144	106.937827	528.00	2011	07	1.00	0.00	0.00	0.00	1.00	0.00	0.00	0.00	1.00	0.00	0.00	0.00	0.00	0.00	1.00	HF
Lumphat	Kachanh	160117	1605030100				Kam Phlenh	13.630144	106.937827	528.00	2011	09	1.00	0.00	0.00	0.00	1.00	0.00	0.00	0.00	1.00	0.00	0.00	0.00	0.00	0.00	1.00	HF
Lumphat	Kachanh	160117	1605030100				Kam Phlenh	13.630144	106.937827	528.00	2013	11	1.00	0.00	0.00	1.00	0.00	0.00	0.00	1.00	0.00	0.00	0.00	0.00	0.00	1.00	0.00	HF
Lumphat	Kachanh	160117	1605030200				Ka Tueng	13.61297	106.940432	329.00	2010	02	1.00	0.00	1.00	0.00	0.00	0.00	0.00	1.00	0.00	0.00	0.00	0.00	0.00	1.00	0.00	HF
Lumphat	Kachanh	160117	1605030200				Ka Tueng	13.61297	106.940432	329.00	2013	06	1.00	0.00	0.00	0.00	1.00	0.00	0.00	0.00	1.00	0.00	0.00	0.00	0.00	0.00	1.00	HF
Lumphat	Kachanh	160117	1605030200				Ka Tueng	13.61297	106.940432	329.00	2011	12	1.00	0.00	0.00	0.00	1.00	0.00	0.00	0.00	0.00	0.00	1.00	0.00	0.00	0.00	1.00	HF
Lumphat	Kachanh	160117	1605030300	3290	Y	3290	Ka Tieng (Trapeang Chres)	13.6377418717269	106.952807965877	484.00	2011	04	1.00	0.00	0.00	0.00	1.00	0.00	0.00	0.00	1.00	0.00	0.00	0.00	0.00	0.00	1.00	HF
Lumphat	Kachanh	160117	1605040100				Ka Tieng (Lbang Pir)	13.641802	106.971915	622.00	2011	01	2.00	0.00	2.00	0.00	0.00	0.00	0.00	0.00	1.00	0.00	1.00	0.00	0.00	0.00	2.00	HF
Lumphat	Kachanh	160117	1605040100				Ka Tieng (Lbang Pir)	13.641802	106.971915	622.00	2012	01	1.00	0.00	1.00	0.00	0.00	0.00	0.00	0.00	0.00	0.00	1.00	0.00	0.00	0.00	1.00	HF
Lumphat	Kachanh	160117	1605040100				Ka Tieng (Lbang Pir)	13.641802	106.971915	622.00	2013	02	1.00	0.00	1.00	0.00	0.00	0.00	0.00	0.00	0.00	0.00	0.00	1.00	0.00	1.00	0.00	HF
Lumphat	Kachanh	160117	1605040100				Ka Tieng (Lbang Pir)	13.641802	106.971915	622.00	2010	03	1.00	0.00	1.00	0.00	0.00	1.00	0.00	0.00	0.00	0.00	0.00	0.00	0.00	1.00	0.00	HF
Lumphat	Kachanh	160117	1605040100				Ka Tieng (Lbang Pir)	13.641802	106.971915	622.00	2013	03	1.00	0.00	0.00	1.00	0.00	0.00	0.00	0.00	0.00	1.00	0.00	0.00	0.00	1.00	0.00	HF
Lumphat	Kachanh	160117	1605040100				Ka Tieng (Lbang Pir)	13.641802	106.971915	622.00	2010	07	1.00	0.00	1.00	0.00	0.00	0.00	0.00	0.00	0.00	0.00	1.00	0.00	0.00	0.00	1.00	HF
Lumphat	Kachanh	160117	1605040100				Ka Tieng (Lbang Pir)	13.641802	106.971915	622.00	2011	07	1.00	0.00	0.00	1.00	0.00	0.00	0.00	0.00	0.00	1.00	0.00	0.00	0.00	1.00	0.00	HF
Lumphat	Kachanh	160117	1605040100				Ka Tieng (Lbang Pir)	13.641802	106.971915	622.00	2011	08	1.00	0.00	0.00	1.00	0.00	0.00	0.00	0.00	0.00	0.00	1.00	0.00	0.00	0.00	1.00	HF
Lumphat	Kachanh	160117	1605040100				Ka Tieng (Lbang Pir)	13.641802	106.971915	622.00	2011	09	1.00	0.00	0.00	1.00	0.00	0.00	0.00	0.00	0.00	0.00	1.00	0.00	0.00	0.00	1.00	HF
Lumphat	Kachanh	160117	1605040100				Ka Tieng (Lbang Pir)	13.641802	106.971915	622.00	2014	09	1.00	0.00	0.00	0.00	1.00	0.00	0.00	0.00	0.00	0.00	1.00	0.00	0.00	0.00	1.00	HF
Lumphat	Kachanh	160117	1605040100				Ka Tieng (Lbang Pir)	13.641802	106.971915	622.00	2010	10	3.00	0.00	1.00	2.00	0.00	0.00	0.00	0.00	1.00	1.00	1.00	0.00	0.00	1.00	2.00	HF
Lumphat	Kachanh	160117	1605040100				Ka Tieng (Lbang Pir)	13.641802	106.971915	622.00	2011	10	2.00	0.00	0.00	0.00	2.00	0.00	1.00	0.00	1.00	0.00	0.00	0.00	0.00	0.00	2.00	HF
Lumphat	Kachanh	160117	1605040100				Ka Tieng (Lbang Pir)	13.641802	106.971915	622.00	2014	10	1.00	0.00	0.00	1.00	0.00	0.00	0.00	1.00	0.00	0.00	0.00	0.00	0.00	1.00	0.00	HF
Lumphat	Kachanh	160117	1605040100				Ka Tieng (Lbang Pir)	13.641802	106.971915	622.00	2010	11	2.00	0.00	0.00	2.00	0.00	0.00	0.00	1.00	0.00	0.00	1.00	0.00	0.00	1.00	1.00	HF
Lumphat	Kachanh	160117	1605040100				Ka Tieng (Lbang Pir)	13.641802	106.971915	622.00	2014	11	1.00	0.00	0.00	0.00	1.00	1.00	0.00	0.00	0.00	0.00	0.00	0.00	0.00	1.00	0.00	HF
Lumphat	Kachanh	160117	1605040100				Ka Tieng (Lbang Pir)	13.641802	106.971915	622.00	2010	12	4.00	0.00	0.00	2.00	2.00	0.00	0.00	2.00	0.00	1.00	1.00	0.00	0.00	3.00	1.00	HF
Lumphat	Kachanh	160117	1605040100				Ka Tieng (Lbang Pir)	13.641802	106.971915	622.00	2014	12	3.00	0.00	0.00	2.00	1.00	0.00	1.00	0.00	1.00	0.00	1.00	0.00	0.00	0.00	3.00	HF
Ou Chum	Kachanh	160117	1606010100				Char Ung Ket	13.74949	106.954309	232.00	2011	01	10.00	0.00	2.00	7.00	1.00	0.00	0.00	3.00	1.00	3.00	3.00	0.00	0.00	6.00	4.00	HF
Ou Chum	Kachanh	160117	1606010100				Char Ung Ket	13.74949	106.954309	232.00	2011	02	1.00	0.00	0.00	1.00	0.00	0.00	0.00	1.00	0.00	0.00	0.00	0.00	0.00	1.00	0.00	HF
Ou Chum	Kachanh	160117	1606010100				Char Ung Ket	13.74949	106.954309	232.00	2014	06	1.00	0.00	0.00	1.00	0.00	0.00	0.00	0.00	1.00	0.00	0.00	0.00	0.00	0.00	1.00	HF
Ou Chum	Kachanh	160117	1606010100				Char Ung Ket	13.74949	106.954309	232.00	2010	07	2.00	0.00	2.00	0.00	0.00	0.00	0.00	1.00	1.00	0.00	0.00	0.00	0.00	1.00	1.00	HF
Ou Chum	Kachanh	160117	1606010100				Char Ung Ket	13.74949	106.954309	232.00	2013	07	1.00	0.00	0.00	1.00	0.00	0.00	0.00	1.00	0.00	0.00	0.00	0.00	0.00	1.00	0.00	HF
Ou Chum	Kachanh	160117	1606010100				Char Ung Ket	13.74949	106.954309	232.00	2014	07	1.00	0.00	0.00	1.00	0.00	0.00	0.00	1.00	0.00	0.00	0.00	0.00	0.00	1.00	0.00	HF
Ou Chum	Kachanh	160117	1606010100				Char Ung Ket	13.74949	106.954309	232.00	2010	08	1.00	0.00	1.00	0.00	0.00	0.00	1.00	0.00	0.00	0.00	0.00	0.00	0.00	0.00	1.00	HF
Ou Chum	Kachanh	160117	1606010100				Char Ung Ket	13.74949	106.954309	232.00	2011	08	2.00	0.00	1.00	1.00	0.00	0.00	0.00	0.00	1.00	1.00	0.00	0.00	0.00	1.00	1.00	HF
Ou Chum	Kachanh	160117	1606010100				Char Ung Ket	13.74949	106.954309	232.00	2012	08	3.00	0.00	3.00	0.00	0.00	0.00	0.00	0.00	1.00	2.00	0.00	0.00	0.00	2.00	1.00	HF
Ou Chum	Kachanh	160117	1606010100				Char Ung Ket	13.74949	106.954309	232.00	2010	09	4.00	0.00	0.00	4.00	0.00	0.00	0.00	0.00	1.00	1.00	2.00	0.00	0.00	1.00	3.00	HF
Ou Chum	Kachanh	160117	1606010100				Char Ung Ket	13.74949	106.954309	232.00	2011	09	3.00	0.00	1.00	2.00	0.00	0.00	0.00	1.00	1.00	0.00	1.00	0.00	0.00	1.00	2.00	HF
Ou Chum	Kachanh	160117	1606010100				Char Ung Ket	13.74949	106.954309	232.00	2012	09	3.00	0.00	2.00	1.00	0.00	0.00	0.00	1.00	1.00	1.00	0.00	0.00	0.00	2.00	1.00	HF
Ou Chum	Kachanh	160117	1606010100				Char Ung Ket	13.74949	106.954309	232.00	2014	09	6.00	0.00	1.00	5.00	0.00	0.00	0.00	1.00	2.00	2.00	1.00	0.00	0.00	3.00	3.00	HF
Ou Chum	Kachanh	160117	1606010100				Char Ung Ket	13.74949	106.954309	232.00	2010	10	2.00	0.00	0.00	2.00	0.00	0.00	0.00	1.00	0.00	0.00	1.00	0.00	0.00	1.00	1.00	HF
Ou Chum	Kachanh	160117	1606010100				Char Ung Ket	13.74949	106.954309	232.00	2011	10	3.00	0.00	1.00	2.00	0.00	0.00	0.00	1.00	1.00	0.00	1.00	0.00	0.00	1.00	2.00	HF
Ou Chum	Kachanh	160117	1606010100				Char Ung Ket	13.74949	106.954309	232.00	2012	10	1.00	0.00	0.00	1.00	0.00	0.00	0.00	0.00	0.00	0.00	1.00	0.00	0.00	0.00	1.00	HF
Ou Chum	Kachanh	160117	1606010100				Char Ung Ket	13.74949	106.954309	232.00	2013	10	1.00	0.00	1.00	0.00	0.00	0.00	0.00	0.00	0.00	1.00	0.00	0.00	0.00	1.00	0.00	HF
Ou Chum	Kachanh	160117	1606010100				Char Ung Ket	13.74949	106.954309	232.00	2014	10	4.00	0.00	1.00	2.00	1.00	0.00	0.00	1.00	1.00	1.00	1.00	0.00	0.00	2.00	2.00	HF
Ou Chum	Kachanh	160117	1606010100				Char Ung Ket	13.74949	106.954309	232.00	2010	11	4.00	0.00	0.00	4.00	0.00	0.00	1.00	0.00	0.00	1.00	2.00	0.00	0.00	1.00	3.00	HF
Ou Chum	Kachanh	160117	1606010100				Char Ung Ket	13.74949	106.954309	232.00	2010	12	2.00	0.00	0.00	1.00	1.00	2.00	0.00	0.00	0.00	0.00	0.00	0.00	0.00	2.00	0.00	HF
Ou Chum	Kachanh	160117	1606010100				Char Ung Ket	13.74949	106.954309	232.00	2012	12	1.00	0.00	1.00	0.00	0.00	0.00	0.00	1.00	0.00	0.00	0.00	0.00	0.00	1.00	0.00	HF
Ou Chum	Kachanh	160117	1606010200	3218	Y	3218	Char Ung Chan	13.751597812808	106.943513493593	388.00	2010	01	2.00	0.00	2.00	0.00	0.00	1.00	0.00	1.00	0.00	0.00	0.00	0.00	0.00	2.00	0.00	HF
Ou Chum	Kachanh	160117	1606010200	3218	Y	3218	Char Ung Chan	13.751597812808	106.943513493593	388.00	2011	01	7.00	0.00	2.00	2.00	3.00	2.00	0.00	1.00	3.00	0.00	1.00	0.00	0.00	3.00	4.00	HF
Ou Chum	Kachanh	160117	1606010200	3218	Y	3218	Char Ung Chan	13.751597812808	106.943513493593	388.00	2012	01	2.00	0.00	2.00	0.00	0.00	1.00	0.00	0.00	0.00	1.00	0.00	0.00	0.00	2.00	0.00	HF
Ou Chum	Kachanh	160117	1606010200	3218	Y	3218	Char Ung Chan	13.751597812808	106.943513493593	388.00	2010	02	1.00	0.00	1.00	0.00	0.00	0.00	0.00	1.00	0.00	0.00	0.00	0.00	0.00	1.00	0.00	HF
Ou Chum	Kachanh	160117	1606010200	3218	Y	3218	Char Ung Chan	13.751597812808	106.943513493593	388.00	2011	02	5.00	0.00	2.00	0.00	3.00	1.00	0.00	1.00	3.00	0.00	0.00	0.00	0.00	2.00	3.00	HF
Ou Chum	Kachanh	160117	1606010200	3218	Y	3218	Char Ung Chan	13.751597812808	106.943513493593	388.00	2010	03	1.00	0.00	1.00	0.00	0.00	0.00	1.00	0.00	0.00	0.00	0.00	0.00	0.00	0.00	1.00	HF
Ou Chum	Kachanh	160117	1606010200	3218	Y	3218	Char Ung Chan	13.751597812808	106.943513493593	388.00	2014	03	1.00	0.00	0.00	1.00	0.00	0.00	0.00	0.00	1.00	0.00	0.00	0.00	0.00	0.00	1.00	HF
Ou Chum	Kachanh	160117	1606010200	3218	Y	3218	Char Ung Chan	13.751597812808	106.943513493593	388.00	2011	04	3.00	0.00	1.00	1.00	1.00	0.00	0.00	1.00	1.00	1.00	0.00	0.00	0.00	2.00	1.00	HF
Ou Chum	Kachanh	160117	1606010200	3218	Y	3218	Char Ung Chan	13.751597812808	106.943513493593	388.00	2011	05	1.00	0.00	0.00	1.00	0.00	0.00	0.00	0.00	1.00	0.00	0.00	0.00	0.00	0.00	1.00	HF
Ou Chum	Kachanh	160117	1606010200	3218	Y	3218	Char Ung Chan	13.751597812808	106.943513493593	388.00	2010	07	9.00	0.00	9.00	0.00	0.00	0.00	3.00	3.00	1.00	1.00	1.00	0.00	0.00	4.00	5.00	HF
Ou Chum	Kachanh	160117	1606010200	3218	Y	3218	Char Ung Chan	13.751597812808	106.943513493593	388.00	2011	07	1.00	0.00	0.00	0.00	1.00	0.00	1.00	0.00	0.00	0.00	0.00	0.00	0.00	0.00	1.00	HF
Ou Chum	Kachanh	160117	1606010200	3218	Y	3218	Char Ung Chan	13.751597812808	106.943513493593	388.00	2013	07	1.00	0.00	0.00	1.00	0.00	0.00	0.00	1.00	0.00	0.00	0.00	0.00	0.00	1.00	0.00	HF
Ou Chum	Kachanh	160117	1606010200	3218	Y	3218	Char Ung Chan	13.751597812808	106.943513493593	388.00	2010	08	7.00	0.00	7.00	0.00	0.00	1.00	1.00	1.00	3.00	1.00	0.00	0.00	0.00	3.00	4.00	HF
Ou Chum	Kachanh	160117	1606010200	3218	Y	3218	Char Ung Chan	13.751597812808	106.943513493593	388.00	2011	08	2.00	0.00	0.00	1.00	1.00	0.00	0.00	2.00	0.00	0.00	0.00	0.00	0.00	2.00	0.00	HF
Ou Chum	Kachanh	160117	1606010200	3218	Y	3218	Char Ung Chan	13.751597812808	106.943513493593	388.00	2012	08	2.00	0.00	2.00	0.00	0.00	1.00	0.00	0.00	0.00	0.00	1.00	0.00	0.00	1.00	1.00	HF
Ou Chum	Kachanh	160117	1606010200	3218	Y	3218	Char Ung Chan	13.751597812808	106.943513493593	388.00	2013	08	2.00	0.00	2.00	0.00	0.00	0.00	0.00	0.00	1.00	0.00	1.00	0.00	0.00	0.00	2.00	HF
Ou Chum	Kachanh	160117	1606010200	3218	Y	3218	Char Ung Chan	13.751597812808	106.943513493593	388.00	2014	08	4.00	0.00	0.00	3.00	1.00	0.00	1.00	0.00	0.00	2.00	1.00	0.00	0.00	2.00	2.00	HF
Ou Chum	Kachanh	160117	1606010200	3218	Y	3218	Char Ung Chan	13.751597812808	106.943513493593	388.00	2010	09	10.00	0.00	0.00	7.00	3.00	0.00	3.00	2.00	3.00	1.00	1.00	0.00	0.00	3.00	7.00	HF
Ou Chum	Kachanh	160117	1606010200	3218	Y	3218	Char Ung Chan	13.751597812808	106.943513493593	388.00	2011	09	3.00	0.00	1.00	2.00	0.00	0.00	0.00	0.00	0.00	2.00	1.00	0.00	0.00	2.00	1.00	HF
Ou Chum	Kachanh	160117	1606010200	3218	Y	3218	Char Ung Chan	13.751597812808	106.943513493593	388.00	2012	09	2.00	0.00	2.00	0.00	0.00	1.00	0.00	0.00	1.00	0.00	0.00	0.00	0.00	1.00	1.00	HF
Ou Chum	Kachanh	160117	1606010200	3218	Y	3218	Char Ung Chan	13.751597812808	106.943513493593	388.00	2013	09	2.00	0.00	1.00	0.00	1.00	0.00	1.00	0.00	0.00	1.00	0.00	0.00	0.00	1.00	1.00	HF
Ou Chum	Kachanh	160117	1606010200	3218	Y	3218	Char Ung Chan	13.751597812808	106.943513493593	388.00	2014	09	11.00	0.00	2.00	9.00	0.00	0.00	3.00	1.00	1.00	3.00	3.00	0.00	0.00	4.00	7.00	HF
Ou Chum	Kachanh	160117	1606010200	3218	Y	3218	Char Ung Chan	13.751597812808	106.943513493593	388.00	2010	10	4.00	0.00	0.00	3.00	1.00	0.00	2.00	1.00	0.00	0.00	1.00	0.00	0.00	1.00	3.00	HF
Ou Chum	Kachanh	160117	1606010200	3218	Y	3218	Char Ung Chan	13.751597812808	106.943513493593	388.00	2011	10	3.00	0.00	0.00	2.00	1.00	1.00	1.00	0.00	0.00	0.00	1.00	0.00	0.00	1.00	2.00	HF
Ou Chum	Kachanh	160117	1606010200	3218	Y	3218	Char Ung Chan	13.751597812808	106.943513493593	388.00	2013	10	1.00	0.00	0.00	1.00	0.00	0.00	0.00	0.00	0.00	0.00	1.00	0.00	0.00	0.00	1.00	HF
Ou Chum	Kachanh	160117	1606010200	3218	Y	3218	Char Ung Chan	13.751597812808	106.943513493593	388.00	2014	10	9.00	0.00	3.00	6.00	0.00	0.00	2.00	1.00	2.00	2.00	1.00	1.00	0.00	4.00	5.00	HF
Ou Chum	Kachanh	160117	1606010200	3218	Y	3218	Char Ung Chan	13.751597812808	106.943513493593	388.00	2010	11	2.00	0.00	1.00	1.00	0.00	1.00	0.00	0.00	1.00	0.00	0.00	0.00	0.00	1.00	1.00	HF
Ou Chum	Kachanh	160117	1606010200	3218	Y	3218	Char Ung Chan	13.751597812808	106.943513493593	388.00	2012	11	1.00	0.00	0.00	1.00	0.00	0.00	0.00	0.00	1.00	0.00	0.00	0.00	0.00	0.00	1.00	HF
Ou Chum	Kachanh	160117	1606010200	3218	Y	3218	Char Ung Chan	13.751597812808	106.943513493593	388.00	2013	11	3.00	0.00	1.00	2.00	0.00	1.00	0.00	1.00	1.00	0.00	0.00	0.00	0.00	2.00	1.00	HF
Ou Chum	Kachanh	160117	1606010200	3218	Y	3218	Char Ung Chan	13.751597812808	106.943513493593	388.00	2014	11	2.00	0.00	1.00	1.00	0.00	0.00	0.00	0.00	0.00	1.00	0.00	1.00	0.00	2.00	0.00	HF
Ou Chum	Kachanh	160117	1606010200	3218	Y	3218	Char Ung Chan	13.751597812808	106.943513493593	388.00	2010	12	4.00	0.00	1.00	3.00	0.00	0.00	1.00	0.00	2.00	1.00	0.00	0.00	0.00	1.00	3.00	HF
Ou Chum	Kachanh	160117	1606010200	3218	Y	3218	Char Ung Chan	13.751597812808	106.943513493593	388.00	2011	12	1.00	0.00	0.00	0.00	1.00	1.00	0.00	0.00	0.00	0.00	0.00	0.00	0.00	1.00	0.00	HF
Ou Chum	Kachanh	160117	1606010200	3218	Y	3218	Char Ung Chan	13.751597812808	106.943513493593	388.00	2012	12	1.00	0.00	1.00	0.00	0.00	0.00	0.00	0.00	1.00	0.00	0.00	0.00	0.00	0.00	1.00	HF
Ou Chum	Kachanh	160117	1606010200	3218	Y	3218	Char Ung Chan	13.751597812808	106.943513493593	388.00	2014	12	5.00	0.00	3.00	2.00	0.00	0.00	0.00	2.00	0.00	1.00	2.00	0.00	0.00	3.00	2.00	HF
Ou Chum	Kachanh	160117	1606010201				Ou Kreang			304.00	2014	02	1.00	0.00	0.00	0.00	1.00	1.00	0.00	0.00	0.00	0.00	0.00	0.00	0.00	1.00	0.00	HF
Ou Chum	Kachanh	160117	1606010201				Ou Kreang			304.00	2014	09	1.00	0.00	1.00	0.00	0.00	0.00	0.00	1.00	0.00	0.00	0.00	0.00	0.00	1.00	0.00	HF
Ou Chum	Kachanh	160117	1606010300				Thuoy Ampil	13.7543	106.928693	806.00	2013	06	1.00	0.00	1.00	0.00	0.00	0.00	0.00	1.00	0.00	0.00	0.00	0.00	0.00	1.00	0.00	HF
Ou Chum	Kachanh	160117	1606010300				Thuoy Ampil	13.7543	106.928693	806.00	2010	07	1.00	0.00	1.00	0.00	0.00	0.00	0.00	0.00	1.00	0.00	0.00	0.00	0.00	0.00	1.00	HF
Ou Chum	Kachanh	160117	1606010300				Thuoy Ampil	13.7543	106.928693	806.00	2011	07	2.00	0.00	2.00	0.00	0.00	1.00	0.00	0.00	0.00	1.00	0.00	0.00	0.00	2.00	0.00	HF
Ou Chum	Kachanh	160117	1606010300				Thuoy Ampil	13.7543	106.928693	806.00	2012	07	1.00	0.00	0.00	1.00	0.00	0.00	0.00	1.00	0.00	0.00	0.00	0.00	0.00	1.00	0.00	HF
Ou Chum	Kachanh	160117	1606010300				Thuoy Ampil	13.7543	106.928693	806.00	2011	08	1.00	0.00	0.00	1.00	0.00	0.00	1.00	0.00	0.00	0.00	0.00	0.00	0.00	0.00	1.00	HF
Ou Chum	Kachanh	160117	1606010300				Thuoy Ampil	13.7543	106.928693	806.00	2011	09	2.00	0.00	1.00	0.00	1.00	1.00	0.00	0.00	0.00	0.00	0.00	1.00	0.00	2.00	0.00	HF
Ou Chum	Kachanh	160117	1606010300				Thuoy Ampil	13.7543	106.928693	806.00	2011	10	1.00	0.00	0.00	0.00	1.00	1.00	0.00	0.00	0.00	0.00	0.00	0.00	0.00	1.00	0.00	HF
Ou Chum	Kachanh	160117	1606010300				Thuoy Ampil	13.7543	106.928693	806.00	2012	10	1.00	0.00	1.00	0.00	0.00	0.00	0.00	0.00	1.00	0.00	0.00	0.00	0.00	0.00	1.00	HF
Ou Chum	Kachanh	160117	1606010300				Thuoy Ampil	13.7543	106.928693	806.00	2014	11	1.00	0.00	0.00	0.00	1.00	0.00	0.00	0.00	0.00	0.00	0.00	0.00	1.00	0.00	1.00	HF
Ou Chum	Kachanh	160117	1606010400				Thuoy Tum	13.776012	106.929352	388.00	2010	01	2.00	0.00	2.00	0.00	0.00	1.00	0.00	0.00	1.00	0.00	0.00	0.00	0.00	1.00	1.00	HF
Ou Chum	Kachanh	160117	1606010400				Thuoy Tum	13.776012	106.929352	388.00	2013	01	1.00	0.00	1.00	0.00	0.00	0.00	0.00	1.00	0.00	0.00	0.00	0.00	0.00	1.00	0.00	HF
Ou Chum	Kachanh	160117	1606010400				Thuoy Tum	13.776012	106.929352	388.00	2010	02	1.00	0.00	1.00	0.00	0.00	0.00	0.00	0.00	1.00	0.00	0.00	0.00	0.00	0.00	1.00	HF
Ou Chum	Kachanh	160117	1606010400				Thuoy Tum	13.776012	106.929352	388.00	2010	04	1.00	0.00	1.00	0.00	0.00	0.00	1.00	0.00	0.00	0.00	0.00	0.00	0.00	0.00	1.00	HF
Ou Chum	Kachanh	160117	1606010400				Thuoy Tum	13.776012	106.929352	388.00	2011	04	1.00	0.00	0.00	1.00	0.00	0.00	0.00	1.00	0.00	0.00	0.00	0.00	0.00	1.00	0.00	HF
Ou Chum	Kachanh	160117	1606010400				Thuoy Tum	13.776012	106.929352	388.00	2013	06	1.00	0.00	1.00	0.00	0.00	0.00	0.00	0.00	0.00	0.00	1.00	0.00	0.00	0.00	1.00	HF
Ou Chum	Kachanh	160117	1606010400				Thuoy Tum	13.776012	106.929352	388.00	2011	07	1.00	0.00	0.00	1.00	0.00	0.00	0.00	0.00	0.00	0.00	1.00	0.00	0.00	0.00	1.00	HF
Ou Chum	Kachanh	160117	1606010400				Thuoy Tum	13.776012	106.929352	388.00	2010	08	1.00	0.00	1.00	0.00	0.00	0.00	0.00	0.00	0.00	0.00	0.00	1.00	0.00	1.00	0.00	HF
Ou Chum	Kachanh	160117	1606010400				Thuoy Tum	13.776012	106.929352	388.00	2011	08	2.00	0.00	2.00	0.00	0.00	0.00	1.00	0.00	0.00	0.00	1.00	0.00	0.00	0.00	2.00	HF
Ou Chum	Kachanh	160117	1606010400				Thuoy Tum	13.776012	106.929352	388.00	2012	08	2.00	0.00	1.00	1.00	0.00	0.00	0.00	0.00	0.00	2.00	0.00	0.00	0.00	2.00	0.00	HF
Ou Chum	Kachanh	160117	1606010400				Thuoy Tum	13.776012	106.929352	388.00	2010	09	4.00	0.00	2.00	1.00	1.00	0.00	0.00	2.00	2.00	0.00	0.00	0.00	0.00	2.00	2.00	HF
Ou Chum	Kachanh	160117	1606010400				Thuoy Tum	13.776012	106.929352	388.00	2011	09	2.00	0.00	1.00	0.00	1.00	1.00	1.00	0.00	0.00	0.00	0.00	0.00	0.00	1.00	1.00	HF
Ou Chum	Kachanh	160117	1606010400				Thuoy Tum	13.776012	106.929352	388.00	2014	09	1.00	0.00	1.00	0.00	0.00	0.00	0.00	1.00	0.00	0.00	0.00	0.00	0.00	1.00	0.00	HF
Ou Chum	Kachanh	160117	1606010400				Thuoy Tum	13.776012	106.929352	388.00	2010	10	3.00	0.00	0.00	3.00	0.00	0.00	0.00	1.00	1.00	0.00	0.00	0.00	1.00	1.00	2.00	HF
Ou Chum	Kachanh	160117	1606010400				Thuoy Tum	13.776012	106.929352	388.00	2011	10	2.00	0.00	1.00	1.00	0.00	0.00	1.00	1.00	0.00	0.00	0.00	0.00	0.00	1.00	1.00	HF
Ou Chum	Kachanh	160117	1606010400				Thuoy Tum	13.776012	106.929352	388.00	2012	10	1.00	0.00	0.00	1.00	0.00	0.00	0.00	0.00	1.00	0.00	0.00	0.00	0.00	0.00	1.00	HF
Ou Chum	Kachanh	160117	1606010400				Thuoy Tum	13.776012	106.929352	388.00	2010	11	3.00	0.00	0.00	2.00	1.00	0.00	0.00	0.00	1.00	2.00	0.00	0.00	0.00	2.00	1.00	HF
Ou Chum	Kachanh	160117	1606010400				Thuoy Tum	13.776012	106.929352	388.00	2014	11	1.00	0.00	0.00	1.00	0.00	0.00	0.00	0.00	1.00	0.00	0.00	0.00	0.00	0.00	1.00	HF
Ou Chum	Kachanh	160117	1606010400				Thuoy Tum	13.776012	106.929352	388.00	2010	12	5.00	0.00	1.00	3.00	1.00	2.00	0.00	1.00	2.00	0.00	0.00	0.00	0.00	3.00	2.00	HF
Ou Chum	Kachanh	160117	1606010400				Thuoy Tum	13.776012	106.929352	388.00	2014	12	1.00	0.00	0.00	1.00	0.00	0.00	0.00	0.00	0.00	0.00	1.00	0.00	0.00	0.00	1.00	HF
Ou Chum	Kachanh	160117	1606010500				Char Ung Kau	13.791068	106.915623	747.00	2010	01	1.00	0.00	1.00	0.00	0.00	0.00	0.00	0.00	1.00	0.00	0.00	0.00	0.00	0.00	1.00	HF
Ou Chum	Kachanh	160117	1606010500				Char Ung Kau	13.791068	106.915623	747.00	2011	01	5.00	0.00	2.00	3.00	0.00	1.00	0.00	0.00	3.00	1.00	0.00	0.00	0.00	2.00	3.00	HF
Ou Chum	Kachanh	160117	1606010500				Char Ung Kau	13.791068	106.915623	747.00	2013	01	1.00	0.00	0.00	1.00	0.00	0.00	0.00	0.00	1.00	0.00	0.00	0.00	0.00	0.00	1.00	HF
Ou Chum	Kachanh	160117	1606010500				Char Ung Kau	13.791068	106.915623	747.00	2010	02	1.00	0.00	1.00	0.00	0.00	0.00	0.00	0.00	0.00	1.00	0.00	0.00	0.00	1.00	0.00	HF
Ou Chum	Kachanh	160117	1606010500				Char Ung Kau	13.791068	106.915623	747.00	2011	02	5.00	0.00	1.00	3.00	1.00	1.00	0.00	1.00	2.00	0.00	1.00	0.00	0.00	2.00	3.00	HF
Ou Chum	Kachanh	160117	1606010500				Char Ung Kau	13.791068	106.915623	747.00	2014	04	1.00	0.00	0.00	0.00	1.00	0.00	0.00	0.00	0.00	0.00	1.00	0.00	0.00	0.00	1.00	HF
Ou Chum	Kachanh	160117	1606010500				Char Ung Kau	13.791068	106.915623	747.00	2010	06	1.00	0.00	1.00	0.00	0.00	0.00	0.00	0.00	1.00	0.00	0.00	0.00	0.00	0.00	1.00	HF
Ou Chum	Kachanh	160117	1606010500				Char Ung Kau	13.791068	106.915623	747.00	2012	06	2.00	0.00	0.00	2.00	0.00	0.00	1.00	0.00	0.00	0.00	1.00	0.00	0.00	0.00	2.00	HF
Ou Chum	Kachanh	160117	1606010500				Char Ung Kau	13.791068	106.915623	747.00	2013	07	1.00	0.00	0.00	1.00	0.00	0.00	0.00	0.00	0.00	0.00	1.00	0.00	0.00	0.00	1.00	HF
Ou Chum	Kachanh	160117	1606010500				Char Ung Kau	13.791068	106.915623	747.00	2011	08	2.00	0.00	1.00	0.00	1.00	2.00	0.00	0.00	0.00	0.00	0.00	0.00	0.00	2.00	0.00	HF
Ou Chum	Kachanh	160117	1606010500				Char Ung Kau	13.791068	106.915623	747.00	2014	08	2.00	0.00	1.00	1.00	0.00	1.00	0.00	0.00	0.00	0.00	1.00	0.00	0.00	1.00	1.00	HF
Ou Chum	Kachanh	160117	1606010500				Char Ung Kau	13.791068	106.915623	747.00	2010	09	2.00	0.00	0.00	2.00	0.00	0.00	1.00	0.00	0.00	1.00	0.00	0.00	0.00	1.00	1.00	HF
Ou Chum	Kachanh	160117	1606010500				Char Ung Kau	13.791068	106.915623	747.00	2011	09	5.00	0.00	1.00	4.00	0.00	0.00	1.00	2.00	1.00	1.00	0.00	0.00	0.00	3.00	2.00	HF
Ou Chum	Kachanh	160117	1606010500				Char Ung Kau	13.791068	106.915623	747.00	2012	09	1.00	0.00	1.00	0.00	0.00	0.00	0.00	0.00	0.00	0.00	1.00	0.00	0.00	0.00	1.00	HF
Ou Chum	Kachanh	160117	1606010500				Char Ung Kau	13.791068	106.915623	747.00	2013	09	1.00	0.00	0.00	1.00	0.00	0.00	0.00	1.00	0.00	0.00	0.00	0.00	0.00	1.00	0.00	HF
Ou Chum	Kachanh	160117	1606010500				Char Ung Kau	13.791068	106.915623	747.00	2014	09	3.00	0.00	0.00	2.00	1.00	0.00	0.00	0.00	1.00	0.00	2.00	0.00	0.00	0.00	3.00	HF
Ou Chum	Kachanh	160117	1606010500				Char Ung Kau	13.791068	106.915623	747.00	2010	10	3.00	0.00	0.00	2.00	1.00	0.00	0.00	0.00	1.00	0.00	1.00	0.00	1.00	0.00	3.00	HF
Ou Chum	Kachanh	160117	1606010500				Char Ung Kau	13.791068	106.915623	747.00	2011	10	3.00	0.00	1.00	2.00	0.00	0.00	0.00	2.00	0.00	0.00	1.00	0.00	0.00	2.00	1.00	HF
Ou Chum	Kachanh	160117	1606010500				Char Ung Kau	13.791068	106.915623	747.00	2012	10	1.00	0.00	0.00	1.00	0.00	0.00	0.00	0.00	1.00	0.00	0.00	0.00	0.00	0.00	1.00	HF
Ou Chum	Kachanh	160117	1606010500				Char Ung Kau	13.791068	106.915623	747.00	2013	10	2.00	0.00	1.00	1.00	0.00	0.00	0.00	1.00	0.00	0.00	1.00	0.00	0.00	1.00	1.00	HF
Ou Chum	Kachanh	160117	1606010500				Char Ung Kau	13.791068	106.915623	747.00	2014	10	3.00	0.00	1.00	2.00	0.00	0.00	0.00	1.00	2.00	0.00	0.00	0.00	0.00	1.00	2.00	HF
Ou Chum	Kachanh	160117	1606010500				Char Ung Kau	13.791068	106.915623	747.00	2010	11	1.00	0.00	0.00	1.00	0.00	0.00	0.00	0.00	1.00	0.00	0.00	0.00	0.00	0.00	1.00	HF
Ou Chum	Kachanh	160117	1606010500				Char Ung Kau	13.791068	106.915623	747.00	2012	11	1.00	0.00	1.00	0.00	0.00	1.00	0.00	0.00	0.00	0.00	0.00	0.00	0.00	1.00	0.00	HF
Ou Chum	Kachanh	160117	1606010500				Char Ung Kau	13.791068	106.915623	747.00	2014	11	1.00	0.00	0.00	1.00	0.00	0.00	1.00	0.00	0.00	0.00	0.00	0.00	0.00	0.00	1.00	HF
Ou Chum	Kachanh	160117	1606010500				Char Ung Kau	13.791068	106.915623	747.00	2010	12	1.00	0.00	1.00	0.00	0.00	0.00	0.00	0.00	1.00	0.00	0.00	0.00	0.00	0.00	1.00	HF
Ou Chum	Kachanh	160117	1606010500				Char Ung Kau	13.791068	106.915623	747.00	2011	12	1.00	0.00	0.00	1.00	0.00	1.00	0.00	0.00	0.00	0.00	0.00	0.00	0.00	1.00	0.00	HF
Ou Chum	Kachanh	160117	1606010500				Char Ung Kau	13.791068	106.915623	747.00	2014	12	3.00	0.00	1.00	2.00	0.00	0.00	0.00	0.00	1.00	0.00	2.00	0.00	0.00	0.00	3.00	HF
Ou Chum	Kachanh	160117	1606010700								2011	02	2.00	0.00	1.00	0.00	1.00	0.00	0.00	0.00	1.00	0.00	1.00	0.00	0.00	0.00	2.00	HF
Ou Chum	Kachanh	160117	1606010700								2012	07	1.00	0.00	1.00	0.00	0.00	1.00	0.00	0.00	0.00	0.00	0.00	0.00	0.00	1.00	0.00	HF
Ou Chum	Kachanh	160117	1606010700								2010	09	1.00	0.00	0.00	1.00	0.00	0.00	0.00	0.00	0.00	0.00	1.00	0.00	0.00	0.00	1.00	HF
Ou Chum	Kachanh	160117	1606010700								2011	09	1.00	0.00	0.00	1.00	0.00	0.00	0.00	0.00	1.00	0.00	0.00	0.00	0.00	0.00	1.00	HF
Ou Chum	Kachanh	160117	1606010700								2010	10	1.00	0.00	0.00	1.00	0.00	0.00	0.00	0.00	1.00	0.00	0.00	0.00	0.00	0.00	1.00	HF
Ou Chum	Kachanh	160117	1606010700								2010	12	1.00	0.00	0.00	1.00	0.00	0.00	0.00	0.00	1.00	0.00	0.00	0.00	0.00	0.00	1.00	HF
Ta Veaeng	Kachuon	160110	1608020300	3410	Y	3410	Kaoh Pong	14.0732433488304	107.07628521951	47.00	2013	01	1.00	0.00	0.00	1.00	0.00	0.00	0.00	1.00	0.00	0.00	0.00	0.00	0.00	1.00	0.00	HF
Veun Sai	Kachuon	160110	1609010100				Ban Pong	13.969811	106.843325	932.00	2014	05	1.00	0.00	0.00	0.00	1.00	0.00	0.00	0.00	0.00	0.00	1.00	0.00	0.00	0.00	1.00	HF
Veun Sai	Kachuon	160110	1609040100	3249	N	3249	Ka Choun Leu	13.9723628605928	106.889954928246	393.00	2012	01	6.00	0.00	1.00	4.00	1.00	0.00	0.00	1.00	3.00	2.00	0.00	0.00	0.00	3.00	3.00	HF
Veun Sai	Kachuon	160110	1609040100	3249	N	3249	Ka Choun Leu	13.9723628605928	106.889954928246	393.00	2013	01	3.00	0.00	1.00	1.00	1.00	0.00	0.00	0.00	0.00	0.00	3.00	0.00	0.00	0.00	3.00	HF
Veun Sai	Kachuon	160110	1609040100	3249	N	3249	Ka Choun Leu	13.9723628605928	106.889954928246	393.00	2012	02	1.00	0.00	1.00	0.00	0.00	0.00	0.00	0.00	0.00	0.00	1.00	0.00	0.00	0.00	1.00	HF
Veun Sai	Kachuon	160110	1609040100	3249	N	3249	Ka Choun Leu	13.9723628605928	106.889954928246	393.00	2013	02	1.00	0.00	1.00	0.00	0.00	0.00	0.00	0.00	0.00	0.00	1.00	0.00	0.00	0.00	1.00	HF
Veun Sai	Kachuon	160110	1609040100	3249	N	3249	Ka Choun Leu	13.9723628605928	106.889954928246	393.00	2014	02	1.00	0.00	1.00	0.00	0.00	0.00	0.00	0.00	0.00	0.00	0.00	1.00	0.00	1.00	0.00	HF
Veun Sai	Kachuon	160110	1609040100	3249	N	3249	Ka Choun Leu	13.9723628605928	106.889954928246	393.00	2013	03	2.00	0.00	0.00	1.00	1.00	0.00	0.00	0.00	1.00	0.00	0.00	0.00	1.00	0.00	2.00	HF
Veun Sai	Kachuon	160110	1609040100	3249	N	3249	Ka Choun Leu	13.9723628605928	106.889954928246	393.00	2014	03	1.00	0.00	0.00	1.00	0.00	0.00	0.00	0.00	0.00	0.00	0.00	0.00	1.00	0.00	1.00	HF
Veun Sai	Kachuon	160110	1609040100	3249	N	3249	Ka Choun Leu	13.9723628605928	106.889954928246	393.00	2012	04	3.00	0.00	1.00	0.00	2.00	0.00	0.00	0.00	0.00	1.00	2.00	0.00	0.00	1.00	2.00	HF
Veun Sai	Kachuon	160110	1609040100	3249	N	3249	Ka Choun Leu	13.9723628605928	106.889954928246	393.00	2013	04	1.00	0.00	0.00	1.00	0.00	0.00	1.00	0.00	0.00	0.00	0.00	0.00	0.00	0.00	1.00	HF
Veun Sai	Kachuon	160110	1609040100	3249	N	3249	Ka Choun Leu	13.9723628605928	106.889954928246	393.00	2012	05	7.00	0.00	0.00	1.00	6.00	0.00	0.00	1.00	2.00	2.00	1.00	1.00	0.00	4.00	3.00	HF
Veun Sai	Kachuon	160110	1609040100	3249	N	3249	Ka Choun Leu	13.9723628605928	106.889954928246	393.00	2013	05	1.00	0.00	0.00	0.00	1.00	0.00	0.00	0.00	0.00	1.00	0.00	0.00	0.00	1.00	0.00	HF
Veun Sai	Kachuon	160110	1609040100	3249	N	3249	Ka Choun Leu	13.9723628605928	106.889954928246	393.00	2012	06	5.00	0.00	1.00	2.00	2.00	0.00	0.00	1.00	0.00	3.00	1.00	0.00	0.00	4.00	1.00	HF
Veun Sai	Kachuon	160110	1609040100	3249	N	3249	Ka Choun Leu	13.9723628605928	106.889954928246	393.00	2013	06	1.00	0.00	0.00	1.00	0.00	0.00	0.00	1.00	0.00	0.00	0.00	0.00	0.00	1.00	0.00	HF
Veun Sai	Kachuon	160110	1609040100	3249	N	3249	Ka Choun Leu	13.9723628605928	106.889954928246	393.00	2014	06	2.00	0.00	0.00	2.00	0.00	1.00	1.00	0.00	0.00	0.00	0.00	0.00	0.00	1.00	1.00	HF
Veun Sai	Kachuon	160110	1609040100	3249	N	3249	Ka Choun Leu	13.9723628605928	106.889954928246	393.00	2012	07	4.00	0.00	0.00	2.00	2.00	0.00	0.00	1.00	1.00	0.00	1.00	0.00	1.00	1.00	3.00	HF
Veun Sai	Kachuon	160110	1609040100	3249	N	3249	Ka Choun Leu	13.9723628605928	106.889954928246	393.00	2014	07	1.00	0.00	0.00	1.00	0.00	0.00	0.00	0.00	0.00	0.00	1.00	0.00	0.00	0.00	1.00	HF
Veun Sai	Kachuon	160110	1609040100	3249	N	3249	Ka Choun Leu	13.9723628605928	106.889954928246	393.00	2012	08	11.00	0.00	2.00	1.00	8.00	1.00	0.00	2.00	0.00	0.00	8.00	0.00	0.00	3.00	8.00	HF
Veun Sai	Kachuon	160110	1609040100	3249	N	3249	Ka Choun Leu	13.9723628605928	106.889954928246	393.00	2013	08	2.00	0.00	1.00	0.00	1.00	0.00	0.00	0.00	0.00	1.00	0.00	0.00	1.00	1.00	1.00	HF
Veun Sai	Kachuon	160110	1609040100	3249	N	3249	Ka Choun Leu	13.9723628605928	106.889954928246	393.00	2012	09	4.00	0.00	1.00	2.00	1.00	0.00	0.00	0.00	1.00	1.00	2.00	0.00	0.00	1.00	3.00	HF
Veun Sai	Kachuon	160110	1609040100	3249	N	3249	Ka Choun Leu	13.9723628605928	106.889954928246	393.00	2013	09	1.00	0.00	0.00	0.00	1.00	0.00	1.00	0.00	0.00	0.00	0.00	0.00	0.00	0.00	1.00	HF
Veun Sai	Kachuon	160110	1609040100	3249	N	3249	Ka Choun Leu	13.9723628605928	106.889954928246	393.00	2014	09	4.00	0.00	0.00	2.00	2.00	0.00	0.00	2.00	0.00	2.00	0.00	0.00	0.00	4.00	0.00	HF
Veun Sai	Kachuon	160110	1609040100	3249	N	3249	Ka Choun Leu	13.9723628605928	106.889954928246	393.00	2012	10	8.00	0.00	3.00	1.00	4.00	0.00	0.00	2.00	1.00	0.00	5.00	0.00	0.00	2.00	6.00	HF
Veun Sai	Kachuon	160110	1609040100	3249	N	3249	Ka Choun Leu	13.9723628605928	106.889954928246	393.00	2013	10	4.00	0.00	1.00	2.00	1.00	0.00	0.00	0.00	0.00	0.00	4.00	0.00	0.00	0.00	4.00	HF
Veun Sai	Kachuon	160110	1609040100	3249	N	3249	Ka Choun Leu	13.9723628605928	106.889954928246	393.00	2012	11	6.00	0.00	0.00	3.00	3.00	0.00	0.00	0.00	1.00	1.00	4.00	0.00	0.00	1.00	5.00	HF
Veun Sai	Kachuon	160110	1609040100	3249	N	3249	Ka Choun Leu	13.9723628605928	106.889954928246	393.00	2013	11	5.00	0.00	2.00	3.00	0.00	0.00	0.00	0.00	2.00	0.00	3.00	0.00	0.00	0.00	5.00	HF
Veun Sai	Kachuon	160110	1609040100	3249	N	3249	Ka Choun Leu	13.9723628605928	106.889954928246	393.00	2012	12	7.00	0.00	0.00	5.00	2.00	1.00	0.00	1.00	1.00	1.00	2.00	0.00	1.00	3.00	4.00	HF
Veun Sai	Kachuon	160110	1609040100	3249	N	3249	Ka Choun Leu	13.9723628605928	106.889954928246	393.00	2013	12	1.00	0.00	0.00	0.00	1.00	0.00	0.00	0.00	0.00	0.00	1.00	0.00	0.00	0.00	1.00	HF
Veun Sai	Kachuon	160110	1609040200	3248	Y	3248	Ka Choun Kraom	13.9681995124522	106.884914384437	462.00	2012	01	1.00	0.00	1.00	0.00	0.00	0.00	1.00	0.00	0.00	0.00	0.00	0.00	0.00	0.00	1.00	HF
Veun Sai	Kachuon	160110	1609040200	3248	Y	3248	Ka Choun Kraom	13.9681995124522	106.884914384437	462.00	2013	01	3.00	0.00	0.00	3.00	0.00	0.00	0.00	0.00	2.00	0.00	1.00	0.00	0.00	0.00	3.00	HF
Veun Sai	Kachuon	160110	1609040200	3248	Y	3248	Ka Choun Kraom	13.9681995124522	106.884914384437	462.00	2014	01	5.00	0.00	4.00	0.00	1.00	0.00	0.00	0.00	0.00	0.00	5.00	0.00	0.00	0.00	5.00	HF
Veun Sai	Kachuon	160110	1609040200	3248	Y	3248	Ka Choun Kraom	13.9681995124522	106.884914384437	462.00	2012	02	1.00	0.00	1.00	0.00	0.00	0.00	0.00	0.00	0.00	0.00	0.00	1.00	0.00	1.00	0.00	HF
Veun Sai	Kachuon	160110	1609040200	3248	Y	3248	Ka Choun Kraom	13.9681995124522	106.884914384437	462.00	2013	02	1.00	0.00	0.00	0.00	1.00	0.00	0.00	0.00	0.00	0.00	1.00	0.00	0.00	0.00	1.00	HF
Veun Sai	Kachuon	160110	1609040200	3248	Y	3248	Ka Choun Kraom	13.9681995124522	106.884914384437	462.00	2014	02	1.00	0.00	0.00	1.00	0.00	0.00	0.00	0.00	0.00	0.00	1.00	0.00	0.00	0.00	1.00	HF
Veun Sai	Kachuon	160110	1609040200	3248	Y	3248	Ka Choun Kraom	13.9681995124522	106.884914384437	462.00	2012	03	4.00	0.00	2.00	1.00	1.00	1.00	0.00	0.00	1.00	0.00	2.00	0.00	0.00	1.00	3.00	HF
Veun Sai	Kachuon	160110	1609040200	3248	Y	3248	Ka Choun Kraom	13.9681995124522	106.884914384437	462.00	2012	04	1.00	0.00	0.00	0.00	1.00	0.00	0.00	0.00	0.00	0.00	1.00	0.00	0.00	0.00	1.00	HF
Veun Sai	Kachuon	160110	1609040200	3248	Y	3248	Ka Choun Kraom	13.9681995124522	106.884914384437	462.00	2012	05	4.00	0.00	1.00	0.00	3.00	0.00	0.00	1.00	0.00	0.00	3.00	0.00	0.00	1.00	3.00	HF
Veun Sai	Kachuon	160110	1609040200	3248	Y	3248	Ka Choun Kraom	13.9681995124522	106.884914384437	462.00	2012	06	4.00	0.00	0.00	0.00	4.00	1.00	0.00	0.00	0.00	0.00	2.00	0.00	1.00	1.00	3.00	HF
Veun Sai	Kachuon	160110	1609040200	3248	Y	3248	Ka Choun Kraom	13.9681995124522	106.884914384437	462.00	2013	06	1.00	0.00	1.00	0.00	0.00	0.00	0.00	0.00	0.00	0.00	1.00	0.00	0.00	0.00	1.00	HF
Veun Sai	Kachuon	160110	1609040200	3248	Y	3248	Ka Choun Kraom	13.9681995124522	106.884914384437	462.00	2014	06	4.00	0.00	1.00	3.00	0.00	0.00	0.00	1.00	0.00	2.00	1.00	0.00	0.00	3.00	1.00	HF
Veun Sai	Kachuon	160110	1609040200	3248	Y	3248	Ka Choun Kraom	13.9681995124522	106.884914384437	462.00	2012	07	3.00	0.00	0.00	1.00	2.00	0.00	1.00	0.00	1.00	0.00	0.00	0.00	1.00	0.00	3.00	HF
Veun Sai	Kachuon	160110	1609040200	3248	Y	3248	Ka Choun Kraom	13.9681995124522	106.884914384437	462.00	2013	07	4.00	0.00	0.00	0.00	4.00	0.00	0.00	0.00	1.00	0.00	3.00	0.00	0.00	0.00	4.00	HF
Veun Sai	Kachuon	160110	1609040200	3248	Y	3248	Ka Choun Kraom	13.9681995124522	106.884914384437	462.00	2014	07	5.00	0.00	0.00	5.00	0.00	0.00	0.00	0.00	0.00	3.00	2.00	0.00	0.00	3.00	2.00	HF
Veun Sai	Kachuon	160110	1609040200	3248	Y	3248	Ka Choun Kraom	13.9681995124522	106.884914384437	462.00	2012	08	4.00	0.00	1.00	0.00	3.00	0.00	0.00	0.00	2.00	0.00	0.00	1.00	1.00	1.00	3.00	HF
Veun Sai	Kachuon	160110	1609040200	3248	Y	3248	Ka Choun Kraom	13.9681995124522	106.884914384437	462.00	2012	09	4.00	0.00	1.00	2.00	1.00	1.00	0.00	0.00	0.00	0.00	3.00	0.00	0.00	1.00	3.00	HF
Veun Sai	Kachuon	160110	1609040200	3248	Y	3248	Ka Choun Kraom	13.9681995124522	106.884914384437	462.00	2014	09	1.00	0.00	1.00	0.00	0.00	0.00	0.00	0.00	0.00	1.00	0.00	0.00	0.00	1.00	0.00	HF
Veun Sai	Kachuon	160110	1609040200	3248	Y	3248	Ka Choun Kraom	13.9681995124522	106.884914384437	462.00	2012	10	7.00	0.00	3.00	2.00	2.00	0.00	0.00	2.00	0.00	0.00	5.00	0.00	0.00	2.00	5.00	HF
Veun Sai	Kachuon	160110	1609040200	3248	Y	3248	Ka Choun Kraom	13.9681995124522	106.884914384437	462.00	2013	10	1.00	0.00	0.00	0.00	1.00	0.00	0.00	0.00	1.00	0.00	0.00	0.00	0.00	0.00	1.00	HF
Veun Sai	Kachuon	160110	1609040200	3248	Y	3248	Ka Choun Kraom	13.9681995124522	106.884914384437	462.00	2012	11	2.00	0.00	1.00	1.00	0.00	0.00	0.00	0.00	1.00	0.00	1.00	0.00	0.00	0.00	2.00	HF
Veun Sai	Kachuon	160110	1609040200	3248	Y	3248	Ka Choun Kraom	13.9681995124522	106.884914384437	462.00	2013	11	1.00	0.00	0.00	1.00	0.00	0.00	0.00	0.00	0.00	1.00	0.00	0.00	0.00	1.00	0.00	HF
Veun Sai	Kachuon	160110	1609040200	3248	Y	3248	Ka Choun Kraom	13.9681995124522	106.884914384437	462.00	2012	12	5.00	0.00	0.00	5.00	0.00	0.00	0.00	0.00	0.00	0.00	4.00	0.00	1.00	0.00	5.00	HF
Veun Sai	Kachuon	160110	1609040200	3248	Y	3248	Ka Choun Kraom	13.9681995124522	106.884914384437	462.00	2013	12	1.00	0.00	0.00	0.00	1.00	0.00	0.00	0.00	0.00	0.00	1.00	0.00	0.00	0.00	1.00	HF
Veun Sai	Kachuon	160110	1609040300	3260	Y	3260	Vang	13.9347147980966	106.889592708161	300.00	2013	01	5.00	0.00	0.00	2.00	3.00	0.00	1.00	1.00	0.00	3.00	0.00	0.00	0.00	4.00	1.00	HF
Veun Sai	Kachuon	160110	1609040300	3260	Y	3260	Vang	13.9347147980966	106.889592708161	300.00	2014	01	1.00	0.00	0.00	1.00	0.00	0.00	0.00	0.00	0.00	0.00	1.00	0.00	0.00	0.00	1.00	HF
Veun Sai	Kachuon	160110	1609040300	3260	Y	3260	Vang	13.9347147980966	106.889592708161	300.00	2014	02	1.00	0.00	0.00	0.00	1.00	0.00	0.00	0.00	1.00	0.00	0.00	0.00	0.00	0.00	1.00	HF
Veun Sai	Kachuon	160110	1609040300	3260	Y	3260	Vang	13.9347147980966	106.889592708161	300.00	2012	03	2.00	0.00	1.00	1.00	0.00	0.00	0.00	0.00	0.00	0.00	0.00	1.00	1.00	1.00	1.00	HF
Veun Sai	Kachuon	160110	1609040300	3260	Y	3260	Vang	13.9347147980966	106.889592708161	300.00	2014	03	3.00	0.00	1.00	0.00	2.00	1.00	1.00	0.00	0.00	1.00	0.00	0.00	0.00	2.00	1.00	HF
Veun Sai	Kachuon	160110	1609040300	3260	Y	3260	Vang	13.9347147980966	106.889592708161	300.00	2012	04	1.00	0.00	1.00	0.00	0.00	0.00	0.00	1.00	0.00	0.00	0.00	0.00	0.00	1.00	0.00	HF
Veun Sai	Kachuon	160110	1609040300	3260	Y	3260	Vang	13.9347147980966	106.889592708161	300.00	2012	05	1.00	0.00	1.00	0.00	0.00	0.00	0.00	1.00	0.00	0.00	0.00	0.00	0.00	1.00	0.00	HF
Veun Sai	Kachuon	160110	1609040300	3260	Y	3260	Vang	13.9347147980966	106.889592708161	300.00	2013	05	1.00	0.00	0.00	1.00	0.00	0.00	0.00	0.00	0.00	0.00	1.00	0.00	0.00	0.00	1.00	HF
Veun Sai	Kachuon	160110	1609040300	3260	Y	3260	Vang	13.9347147980966	106.889592708161	300.00	2014	05	2.00	0.00	0.00	1.00	1.00	0.00	0.00	1.00	0.00	1.00	0.00	0.00	0.00	2.00	0.00	HF
Veun Sai	Kachuon	160110	1609040300	3260	Y	3260	Vang	13.9347147980966	106.889592708161	300.00	2012	06	4.00	0.00	2.00	1.00	1.00	0.00	0.00	0.00	0.00	4.00	0.00	0.00	0.00	4.00	0.00	HF
Veun Sai	Kachuon	160110	1609040300	3260	Y	3260	Vang	13.9347147980966	106.889592708161	300.00	2013	06	2.00	0.00	0.00	2.00	0.00	0.00	0.00	0.00	0.00	0.00	2.00	0.00	0.00	0.00	2.00	HF
Veun Sai	Kachuon	160110	1609040300	3260	Y	3260	Vang	13.9347147980966	106.889592708161	300.00	2014	06	2.00	0.00	0.00	2.00	0.00	0.00	0.00	0.00	0.00	2.00	0.00	0.00	0.00	2.00	0.00	HF
Veun Sai	Kachuon	160110	1609040300	3260	Y	3260	Vang	13.9347147980966	106.889592708161	300.00	2012	07	1.00	0.00	1.00	0.00	0.00	0.00	0.00	0.00	0.00	0.00	1.00	0.00	0.00	0.00	1.00	HF
Veun Sai	Kachuon	160110	1609040300	3260	Y	3260	Vang	13.9347147980966	106.889592708161	300.00	2012	08	2.00	0.00	1.00	0.00	1.00	0.00	0.00	0.00	0.00	0.00	2.00	0.00	0.00	0.00	2.00	HF
Veun Sai	Kachuon	160110	1609040300	3260	Y	3260	Vang	13.9347147980966	106.889592708161	300.00	2013	08	3.00	0.00	0.00	2.00	1.00	0.00	0.00	1.00	0.00	0.00	2.00	0.00	0.00	1.00	2.00	HF
Veun Sai	Kachuon	160110	1609040300	3260	Y	3260	Vang	13.9347147980966	106.889592708161	300.00	2014	08	2.00	0.00	0.00	1.00	1.00	0.00	0.00	1.00	0.00	0.00	1.00	0.00	0.00	1.00	1.00	HF
Veun Sai	Kachuon	160110	1609040300	3260	Y	3260	Vang	13.9347147980966	106.889592708161	300.00	2012	09	2.00	0.00	1.00	1.00	0.00	0.00	0.00	0.00	1.00	0.00	0.00	1.00	0.00	1.00	1.00	HF
Veun Sai	Kachuon	160110	1609040300	3260	Y	3260	Vang	13.9347147980966	106.889592708161	300.00	2013	09	2.00	0.00	0.00	2.00	0.00	0.00	0.00	1.00	0.00	0.00	1.00	0.00	0.00	1.00	1.00	HF
Veun Sai	Kachuon	160110	1609040300	3260	Y	3260	Vang	13.9347147980966	106.889592708161	300.00	2014	09	1.00	0.00	0.00	0.00	1.00	0.00	0.00	0.00	0.00	1.00	0.00	0.00	0.00	1.00	0.00	HF
Veun Sai	Kachuon	160110	1609040300	3260	Y	3260	Vang	13.9347147980966	106.889592708161	300.00	2012	10	4.00	0.00	0.00	2.00	2.00	0.00	0.00	0.00	1.00	3.00	0.00	0.00	0.00	3.00	1.00	HF
Veun Sai	Kachuon	160110	1609040300	3260	Y	3260	Vang	13.9347147980966	106.889592708161	300.00	2013	10	3.00	0.00	0.00	0.00	3.00	0.00	0.00	3.00	0.00	0.00	0.00	0.00	0.00	3.00	0.00	HF
Veun Sai	Kachuon	160110	1609040300	3260	Y	3260	Vang	13.9347147980966	106.889592708161	300.00	2014	10	4.00	0.00	0.00	3.00	1.00	0.00	0.00	0.00	0.00	2.00	2.00	0.00	0.00	2.00	2.00	HF
Veun Sai	Kachuon	160110	1609040300	3260	Y	3260	Vang	13.9347147980966	106.889592708161	300.00	2012	11	7.00	0.00	3.00	2.00	2.00	0.00	0.00	0.00	2.00	1.00	4.00	0.00	0.00	1.00	6.00	HF
Veun Sai	Kachuon	160110	1609040300	3260	Y	3260	Vang	13.9347147980966	106.889592708161	300.00	2013	11	3.00	0.00	0.00	2.00	1.00	0.00	0.00	2.00	0.00	0.00	0.00	1.00	0.00	3.00	0.00	HF
Veun Sai	Kachuon	160110	1609040300	3260	Y	3260	Vang	13.9347147980966	106.889592708161	300.00	2012	12	3.00	0.00	1.00	0.00	2.00	0.00	0.00	1.00	0.00	0.00	2.00	0.00	0.00	1.00	2.00	HF
Veun Sai	Kachuon	160110	1609040301				Vay	13.960057	106.888287	152.00	2014	01	1.00	0.00	1.00	0.00	0.00	0.00	0.00	0.00	0.00	1.00	0.00	0.00	0.00	1.00	0.00	HF
Veun Sai	Kachuon	160110	1609040301				Vay	13.960057	106.888287	152.00	2012	02	1.00	0.00	0.00	0.00	1.00	0.00	0.00	1.00	0.00	0.00	0.00	0.00	0.00	1.00	0.00	HF
Veun Sai	Kachuon	160110	1609040301				Vay	13.960057	106.888287	152.00	2014	02	2.00	0.00	0.00	1.00	1.00	0.00	0.00	0.00	0.00	0.00	2.00	0.00	0.00	0.00	2.00	HF
Veun Sai	Kachuon	160110	1609040301				Vay	13.960057	106.888287	152.00	2012	03	2.00	0.00	0.00	2.00	0.00	0.00	1.00	0.00	0.00	0.00	1.00	0.00	0.00	0.00	2.00	HF
Veun Sai	Kachuon	160110	1609040301				Vay	13.960057	106.888287	152.00	2012	04	2.00	0.00	1.00	1.00	0.00	0.00	0.00	2.00	0.00	0.00	0.00	0.00	0.00	2.00	0.00	HF
Veun Sai	Kachuon	160110	1609040301				Vay	13.960057	106.888287	152.00	2012	05	2.00	0.00	1.00	0.00	1.00	0.00	0.00	0.00	0.00	2.00	0.00	0.00	0.00	2.00	0.00	HF
Veun Sai	Kachuon	160110	1609040301				Vay	13.960057	106.888287	152.00	2012	06	2.00	0.00	1.00	1.00	0.00	0.00	0.00	2.00	0.00	0.00	0.00	0.00	0.00	2.00	0.00	HF
Veun Sai	Kachuon	160110	1609040301				Vay	13.960057	106.888287	152.00	2014	06	1.00	0.00	0.00	1.00	0.00	0.00	0.00	0.00	0.00	0.00	0.00	0.00	1.00	0.00	1.00	HF
Veun Sai	Kachuon	160110	1609040301				Vay	13.960057	106.888287	152.00	2012	07	2.00	0.00	1.00	0.00	1.00	0.00	0.00	1.00	0.00	0.00	0.00	0.00	1.00	1.00	1.00	HF
Veun Sai	Kachuon	160110	1609040301				Vay	13.960057	106.888287	152.00	2014	07	1.00	0.00	0.00	0.00	1.00	0.00	0.00	0.00	0.00	1.00	0.00	0.00	0.00	1.00	0.00	HF
Veun Sai	Kachuon	160110	1609040301				Vay	13.960057	106.888287	152.00	2012	08	5.00	0.00	0.00	3.00	2.00	0.00	0.00	0.00	1.00	2.00	1.00	1.00	0.00	3.00	2.00	HF
Veun Sai	Kachuon	160110	1609040301				Vay	13.960057	106.888287	152.00	2014	08	1.00	0.00	0.00	1.00	0.00	0.00	0.00	0.00	0.00	0.00	1.00	0.00	0.00	0.00	1.00	HF
Veun Sai	Kachuon	160110	1609040301				Vay	13.960057	106.888287	152.00	2013	09	1.00	0.00	0.00	0.00	1.00	0.00	0.00	0.00	0.00	0.00	1.00	0.00	0.00	0.00	1.00	HF
Veun Sai	Kachuon	160110	1609040301				Vay	13.960057	106.888287	152.00	2014	09	2.00	0.00	0.00	1.00	1.00	0.00	0.00	1.00	0.00	1.00	0.00	0.00	0.00	2.00	0.00	HF
Veun Sai	Kachuon	160110	1609040301				Vay	13.960057	106.888287	152.00	2013	10	1.00	0.00	0.00	0.00	1.00	0.00	0.00	0.00	0.00	0.00	1.00	0.00	0.00	0.00	1.00	HF
Veun Sai	Kachuon	160110	1609040301				Vay	13.960057	106.888287	152.00	2013	11	1.00	0.00	0.00	1.00	0.00	0.00	0.00	0.00	1.00	0.00	0.00	0.00	0.00	0.00	1.00	HF
Veun Sai	Kachuon	160110	1609040301				Vay	13.960057	106.888287	152.00	2012	12	2.00	0.00	1.00	0.00	1.00	0.00	0.00	0.00	1.00	1.00	0.00	0.00	0.00	1.00	1.00	HF
Veun Sai	Kachuon	160110	1609040301				Vay	13.960057	106.888287	152.00	2013	12	3.00	0.00	2.00	0.00	1.00	0.00	0.00	0.00	0.00	1.00	2.00	0.00	0.00	1.00	2.00	HF
Veun Sai	Kachuon	160110	1609040500				Tiem Leu	13.934985	106.889693	333.00	2012	06	1.00	0.00	0.00	1.00	0.00	0.00	0.00	0.00	0.00	0.00	1.00	0.00	0.00	0.00	1.00	HF
Veun Sai	Kachuon	160110	1609040500				Tiem Leu	13.934985	106.889693	333.00	2012	07	2.00	0.00	0.00	2.00	0.00	0.00	0.00	1.00	0.00	1.00	0.00	0.00	0.00	2.00	0.00	HF
Veun Sai	Kachuon	160110	1609040500				Tiem Leu	13.934985	106.889693	333.00	2012	08	2.00	0.00	1.00	0.00	1.00	0.00	0.00	0.00	0.00	0.00	1.00	1.00	0.00	1.00	1.00	HF
Veun Sai	Kachuon	160110	1609040500				Tiem Leu	13.934985	106.889693	333.00	2014	09	4.00	0.00	1.00	2.00	1.00	0.00	0.00	0.00	1.00	0.00	2.00	0.00	1.00	0.00	4.00	HF
Veun Sai	Kachuon	160110	1609040600	3250	N	3250	Ka Loem	13.9936145599087	106.866064491428	303.00	2013	01	1.00	0.00	0.00	1.00	0.00	0.00	0.00	1.00	0.00	0.00	0.00	0.00	0.00	1.00	0.00	HF
Veun Sai	Kachuon	160110	1609040600	3250	N	3250	Ka Loem	13.9936145599087	106.866064491428	303.00	2012	02	1.00	0.00	0.00	0.00	1.00	1.00	0.00	0.00	0.00	0.00	0.00	0.00	0.00	1.00	0.00	HF
Veun Sai	Kachuon	160110	1609040600	3250	N	3250	Ka Loem	13.9936145599087	106.866064491428	303.00	2014	02	3.00	0.00	0.00	0.00	3.00	0.00	0.00	1.00	0.00	0.00	2.00	0.00	0.00	1.00	2.00	HF
Veun Sai	Kachuon	160110	1609040600	3250	N	3250	Ka Loem	13.9936145599087	106.866064491428	303.00	2012	03	1.00	0.00	1.00	0.00	0.00	0.00	0.00	0.00	0.00	0.00	0.00	1.00	0.00	1.00	0.00	HF
Veun Sai	Kachuon	160110	1609040600	3250	N	3250	Ka Loem	13.9936145599087	106.866064491428	303.00	2013	03	1.00	0.00	0.00	0.00	1.00	0.00	0.00	1.00	0.00	0.00	0.00	0.00	0.00	1.00	0.00	HF
Veun Sai	Kachuon	160110	1609040600	3250	N	3250	Ka Loem	13.9936145599087	106.866064491428	303.00	2012	04	2.00	0.00	0.00	0.00	2.00	1.00	0.00	0.00	1.00	0.00	0.00	0.00	0.00	1.00	1.00	HF
Veun Sai	Kachuon	160110	1609040600	3250	N	3250	Ka Loem	13.9936145599087	106.866064491428	303.00	2013	04	1.00	0.00	0.00	1.00	0.00	0.00	0.00	0.00	1.00	0.00	0.00	0.00	0.00	0.00	1.00	HF
Veun Sai	Kachuon	160110	1609040600	3250	N	3250	Ka Loem	13.9936145599087	106.866064491428	303.00	2013	05	1.00	0.00	0.00	1.00	0.00	0.00	0.00	0.00	1.00	0.00	0.00	0.00	0.00	0.00	1.00	HF
Veun Sai	Kachuon	160110	1609040600	3250	N	3250	Ka Loem	13.9936145599087	106.866064491428	303.00	2012	06	2.00	0.00	0.00	1.00	1.00	0.00	0.00	0.00	0.00	2.00	0.00	0.00	0.00	2.00	0.00	HF
Veun Sai	Kachuon	160110	1609040600	3250	N	3250	Ka Loem	13.9936145599087	106.866064491428	303.00	2014	06	1.00	0.00	0.00	1.00	0.00	0.00	0.00	0.00	0.00	0.00	1.00	0.00	0.00	0.00	1.00	HF
Veun Sai	Kachuon	160110	1609040600	3250	N	3250	Ka Loem	13.9936145599087	106.866064491428	303.00	2012	07	1.00	0.00	0.00	0.00	1.00	0.00	0.00	1.00	0.00	0.00	0.00	0.00	0.00	1.00	0.00	HF
Veun Sai	Kachuon	160110	1609040600	3250	N	3250	Ka Loem	13.9936145599087	106.866064491428	303.00	2013	07	1.00	0.00	0.00	0.00	1.00	0.00	1.00	0.00	0.00	0.00	0.00	0.00	0.00	0.00	1.00	HF
Veun Sai	Kachuon	160110	1609040600	3250	N	3250	Ka Loem	13.9936145599087	106.866064491428	303.00	2013	08	1.00	0.00	1.00	0.00	0.00	0.00	0.00	0.00	1.00	0.00	0.00	0.00	0.00	0.00	1.00	HF
Veun Sai	Kachuon	160110	1609040600	3250	N	3250	Ka Loem	13.9936145599087	106.866064491428	303.00	2012	09	1.00	0.00	0.00	0.00	1.00	0.00	0.00	1.00	0.00	0.00	0.00	0.00	0.00	1.00	0.00	HF
Veun Sai	Kachuon	160110	1609040600	3250	N	3250	Ka Loem	13.9936145599087	106.866064491428	303.00	2014	09	1.00	0.00	0.00	0.00	1.00	0.00	1.00	0.00	0.00	0.00	0.00	0.00	0.00	0.00	1.00	HF
Veun Sai	Kachuon	160110	1609040600	3250	N	3250	Ka Loem	13.9936145599087	106.866064491428	303.00	2012	10	2.00	0.00	0.00	1.00	1.00	0.00	0.00	0.00	0.00	1.00	1.00	0.00	0.00	1.00	1.00	HF
Veun Sai	Kachuon	160110	1609040600	3250	N	3250	Ka Loem	13.9936145599087	106.866064491428	303.00	2013	10	1.00	0.00	0.00	1.00	0.00	0.00	0.00	0.00	0.00	0.00	0.00	0.00	1.00	0.00	1.00	HF
Veun Sai	Kachuon	160110	1609040600	3250	N	3250	Ka Loem	13.9936145599087	106.866064491428	303.00	2014	10	2.00	0.00	1.00	0.00	1.00	0.00	0.00	0.00	1.00	0.00	1.00	0.00	0.00	0.00	2.00	HF
Veun Sai	Kachuon	160110	1609040600	3250	N	3250	Ka Loem	13.9936145599087	106.866064491428	303.00	2012	11	2.00	0.00	0.00	1.00	1.00	1.00	0.00	0.00	0.00	0.00	1.00	0.00	0.00	1.00	1.00	HF
Veun Sai	Kachuon	160110	1609040600	3250	N	3250	Ka Loem	13.9936145599087	106.866064491428	303.00	2013	11	1.00	0.00	0.00	1.00	0.00	0.00	0.00	0.00	0.00	0.00	1.00	0.00	0.00	0.00	1.00	HF
Veun Sai	Kachuon	160110	1609040600	3250	N	3250	Ka Loem	13.9936145599087	106.866064491428	303.00	2012	12	1.00	0.00	0.00	1.00	0.00	0.00	0.00	0.00	0.00	0.00	1.00	0.00	0.00	0.00	1.00	HF
Veun Sai	Kachuon	160110	1609040600	3250	N	3250	Ka Loem	13.9936145599087	106.866064491428	303.00	2013	12	1.00	0.00	0.00	1.00	0.00	0.00	0.00	0.00	0.00	0.00	1.00	0.00	0.00	0.00	1.00	HF
Veun Sai	Kachuon	160110	1609050100	3257	Y	3256	Pa Toeng	14.0452573426216	106.987059438787	283.00	2013	02	2.00	0.00	0.00	2.00	0.00	0.00	0.00	0.00	0.00	0.00	2.00	0.00	0.00	0.00	2.00	HF
Veun Sai	Kachuon	160110	1609050100	3257	Y	3256	Pa Toeng	14.0452573426216	106.987059438787	283.00	2014	04	1.00	0.00	0.00	0.00	1.00	0.00	1.00	0.00	0.00	0.00	0.00	0.00	0.00	0.00	1.00	HF
Veun Sai	Kachuon	160110	1609050100	3257	Y	3256	Pa Toeng	14.0452573426216	106.987059438787	283.00	2014	08	2.00	0.00	0.00	1.00	1.00	0.00	0.00	0.00	2.00	0.00	0.00	0.00	0.00	0.00	2.00	HF
Veun Sai	Kachuon	160110	1609050100	3257	Y	3256	Pa Toeng	14.0452573426216	106.987059438787	283.00	2014	09	1.00	0.00	0.00	0.00	1.00	0.00	0.00	0.00	0.00	1.00	0.00	0.00	0.00	1.00	0.00	HF
Veun Sai	Kachuon	160110	1609050100	3257	Y	3256	Pa Toeng	14.0452573426216	106.987059438787	283.00	2013	12	1.00	0.00	0.00	0.00	1.00	0.00	0.00	0.00	1.00	0.00	0.00	0.00	0.00	0.00	1.00	HF
Veun Sai	Kachuon	160110	1609050200	3254	N	3254	Lang Av	14.0463590003098	106.965238660039	240.00	2012	01	1.00	0.00	0.00	0.00	1.00	0.00	0.00	0.00	0.00	1.00	0.00	0.00	0.00	1.00	0.00	HF
Veun Sai	Kachuon	160110	1609050200	3254	N	3254	Lang Av	14.0463590003098	106.965238660039	240.00	2014	01	1.00	0.00	0.00	0.00	1.00	0.00	1.00	0.00	0.00	0.00	0.00	0.00	0.00	0.00	1.00	HF
Veun Sai	Kachuon	160110	1609050200	3254	N	3254	Lang Av	14.0463590003098	106.965238660039	240.00	2013	02	1.00	0.00	0.00	0.00	1.00	0.00	0.00	0.00	0.00	1.00	0.00	0.00	0.00	1.00	0.00	HF
Veun Sai	Kachuon	160110	1609050200	3254	N	3254	Lang Av	14.0463590003098	106.965238660039	240.00	2014	03	1.00	0.00	0.00	0.00	1.00	0.00	0.00	1.00	0.00	0.00	0.00	0.00	0.00	1.00	0.00	HF
Veun Sai	Kachuon	160110	1609050200	3254	N	3254	Lang Av	14.0463590003098	106.965238660039	240.00	2012	05	3.00	0.00	0.00	1.00	2.00	0.00	0.00	0.00	2.00	1.00	0.00	0.00	0.00	1.00	2.00	HF
Veun Sai	Kachuon	160110	1609050200	3254	N	3254	Lang Av	14.0463590003098	106.965238660039	240.00	2014	05	2.00	0.00	0.00	0.00	2.00	0.00	0.00	0.00	1.00	1.00	0.00	0.00	0.00	1.00	1.00	HF
Veun Sai	Kachuon	160110	1609050200	3254	N	3254	Lang Av	14.0463590003098	106.965238660039	240.00	2012	06	1.00	0.00	0.00	1.00	0.00	0.00	0.00	0.00	0.00	0.00	1.00	0.00	0.00	0.00	1.00	HF
Veun Sai	Kachuon	160110	1609050200	3254	N	3254	Lang Av	14.0463590003098	106.965238660039	240.00	2012	07	2.00	0.00	0.00	2.00	0.00	0.00	0.00	0.00	0.00	1.00	1.00	0.00	0.00	1.00	1.00	HF
Veun Sai	Kachuon	160110	1609050200	3254	N	3254	Lang Av	14.0463590003098	106.965238660039	240.00	2014	07	1.00	0.00	0.00	1.00	0.00	0.00	0.00	0.00	0.00	0.00	1.00	0.00	0.00	0.00	1.00	HF
Veun Sai	Kachuon	160110	1609050200	3254	N	3254	Lang Av	14.0463590003098	106.965238660039	240.00	2012	08	1.00	0.00	0.00	0.00	1.00	0.00	0.00	0.00	1.00	0.00	0.00	0.00	0.00	0.00	1.00	HF
Veun Sai	Kachuon	160110	1609050200	3254	N	3254	Lang Av	14.0463590003098	106.965238660039	240.00	2013	08	1.00	0.00	0.00	0.00	1.00	0.00	0.00	0.00	1.00	0.00	0.00	0.00	0.00	0.00	1.00	HF
Veun Sai	Kachuon	160110	1609050200	3254	N	3254	Lang Av	14.0463590003098	106.965238660039	240.00	2014	08	7.00	0.00	0.00	3.00	4.00	0.00	1.00	1.00	1.00	1.00	2.00	0.00	1.00	2.00	5.00	HF
Veun Sai	Kachuon	160110	1609050200	3254	N	3254	Lang Av	14.0463590003098	106.965238660039	240.00	2012	09	6.00	0.00	2.00	2.00	2.00	1.00	0.00	1.00	1.00	1.00	2.00	0.00	0.00	3.00	3.00	HF
Veun Sai	Kachuon	160110	1609050200	3254	N	3254	Lang Av	14.0463590003098	106.965238660039	240.00	2013	09	3.00	0.00	0.00	2.00	1.00	0.00	0.00	1.00	0.00	0.00	2.00	0.00	0.00	1.00	2.00	HF
Veun Sai	Kachuon	160110	1609050200	3254	N	3254	Lang Av	14.0463590003098	106.965238660039	240.00	2014	09	7.00	0.00	1.00	5.00	1.00	2.00	0.00	3.00	0.00	1.00	1.00	0.00	0.00	6.00	1.00	HF
Veun Sai	Kachuon	160110	1609050200	3254	N	3254	Lang Av	14.0463590003098	106.965238660039	240.00	2012	10	8.00	0.00	1.00	6.00	1.00	1.00	1.00	2.00	0.00	3.00	1.00	0.00	0.00	6.00	2.00	HF
Veun Sai	Kachuon	160110	1609050200	3254	N	3254	Lang Av	14.0463590003098	106.965238660039	240.00	2013	10	3.00	0.00	1.00	2.00	0.00	0.00	0.00	0.00	0.00	1.00	2.00	0.00	0.00	1.00	2.00	HF
Veun Sai	Kachuon	160110	1609050200	3254	N	3254	Lang Av	14.0463590003098	106.965238660039	240.00	2014	10	10.00	0.00	0.00	6.00	4.00	0.00	2.00	1.00	0.00	4.00	3.00	0.00	0.00	5.00	5.00	HF
Veun Sai	Kachuon	160110	1609050200	3254	N	3254	Lang Av	14.0463590003098	106.965238660039	240.00	2012	11	5.00	0.00	2.00	3.00	0.00	0.00	0.00	0.00	0.00	3.00	2.00	0.00	0.00	3.00	2.00	HF
Veun Sai	Kachuon	160110	1609050200	3254	N	3254	Lang Av	14.0463590003098	106.965238660039	240.00	2013	11	5.00	0.00	2.00	3.00	0.00	0.00	0.00	1.00	1.00	0.00	3.00	0.00	0.00	1.00	4.00	HF
Veun Sai	Kachuon	160110	1609050200	3254	N	3254	Lang Av	14.0463590003098	106.965238660039	240.00	2012	12	3.00	0.00	1.00	2.00	0.00	0.00	0.00	0.00	0.00	1.00	2.00	0.00	0.00	1.00	2.00	HF
Veun Sai	Kachuon	160110	1609050200	3254	N	3254	Lang Av	14.0463590003098	106.965238660039	240.00	2013	12	1.00	0.00	0.00	1.00	0.00	0.00	0.00	0.00	0.00	0.00	1.00	0.00	0.00	0.00	1.00	HF
Veun Sai	Kachuon	160110	1609050300	3256	Y	3256	Pa Hay	14.0466852484519	106.986134566508	224.00	2012	01	2.00	0.00	0.00	1.00	1.00	0.00	0.00	0.00	0.00	0.00	2.00	0.00	0.00	0.00	2.00	HF
Veun Sai	Kachuon	160110	1609050300	3256	Y	3256	Pa Hay	14.0466852484519	106.986134566508	224.00	2012	02	1.00	0.00	1.00	0.00	0.00	0.00	0.00	0.00	0.00	1.00	0.00	0.00	0.00	1.00	0.00	HF
Veun Sai	Kachuon	160110	1609050300	3256	Y	3256	Pa Hay	14.0466852484519	106.986134566508	224.00	2012	06	1.00	0.00	0.00	1.00	0.00	0.00	0.00	0.00	0.00	0.00	1.00	0.00	0.00	0.00	1.00	HF
Veun Sai	Kachuon	160110	1609050300	3256	Y	3256	Pa Hay	14.0466852484519	106.986134566508	224.00	2012	08	1.00	0.00	0.00	1.00	0.00	0.00	0.00	0.00	0.00	0.00	1.00	0.00	0.00	0.00	1.00	HF
Veun Sai	Kachuon	160110	1609050300	3256	Y	3256	Pa Hay	14.0466852484519	106.986134566508	224.00	2014	09	2.00	0.00	0.00	2.00	0.00	0.00	0.00	0.00	2.00	0.00	0.00	0.00	0.00	0.00	2.00	HF
Veun Sai	Kachuon	160110	1609060100	3252	Y	3252	Kaoh Peak	14.0300175458769	106.907912353865	1103.00	2012	01	16.00	0.00	5.00	4.00	7.00	2.00	1.00	5.00	5.00	1.00	2.00	0.00	0.00	8.00	8.00	HF
Veun Sai	Kachuon	160110	1609060100	3252	Y	3252	Kaoh Peak	14.0300175458769	106.907912353865	1103.00	2013	01	4.00	0.00	1.00	2.00	1.00	0.00	1.00	1.00	1.00	1.00	0.00	0.00	0.00	2.00	2.00	HF
Veun Sai	Kachuon	160110	1609060100	3252	Y	3252	Kaoh Peak	14.0300175458769	106.907912353865	1103.00	2014	01	5.00	0.00	1.00	3.00	1.00	1.00	0.00	0.00	3.00	0.00	1.00	0.00	0.00	1.00	4.00	HF
Veun Sai	Kachuon	160110	1609060100	3252	Y	3252	Kaoh Peak	14.0300175458769	106.907912353865	1103.00	2012	02	10.00	0.00	4.00	0.00	6.00	3.00	0.00	4.00	2.00	1.00	0.00	0.00	0.00	8.00	2.00	HF
Veun Sai	Kachuon	160110	1609060100	3252	Y	3252	Kaoh Peak	14.0300175458769	106.907912353865	1103.00	2013	02	8.00	0.00	0.00	2.00	6.00	1.00	0.00	3.00	0.00	2.00	2.00	0.00	0.00	6.00	2.00	HF
Veun Sai	Kachuon	160110	1609060100	3252	Y	3252	Kaoh Peak	14.0300175458769	106.907912353865	1103.00	2012	03	2.00	0.00	1.00	1.00	0.00	0.00	0.00	1.00	1.00	0.00	0.00	0.00	0.00	1.00	1.00	HF
Veun Sai	Kachuon	160110	1609060100	3252	Y	3252	Kaoh Peak	14.0300175458769	106.907912353865	1103.00	2013	03	2.00	0.00	0.00	2.00	0.00	0.00	0.00	0.00	0.00	1.00	0.00	0.00	1.00	1.00	1.00	HF
Veun Sai	Kachuon	160110	1609060100	3252	Y	3252	Kaoh Peak	14.0300175458769	106.907912353865	1103.00	2014	03	1.00	0.00	0.00	1.00	0.00	0.00	0.00	0.00	0.00	0.00	1.00	0.00	0.00	0.00	1.00	HF
Veun Sai	Kachuon	160110	1609060100	3252	Y	3252	Kaoh Peak	14.0300175458769	106.907912353865	1103.00	2012	04	1.00	0.00	0.00	0.00	1.00	0.00	0.00	0.00	0.00	0.00	0.00	1.00	0.00	1.00	0.00	HF
Veun Sai	Kachuon	160110	1609060100	3252	Y	3252	Kaoh Peak	14.0300175458769	106.907912353865	1103.00	2014	04	1.00	0.00	0.00	1.00	0.00	0.00	0.00	0.00	0.00	0.00	1.00	0.00	0.00	0.00	1.00	HF
Veun Sai	Kachuon	160110	1609060100	3252	Y	3252	Kaoh Peak	14.0300175458769	106.907912353865	1103.00	2012	05	6.00	0.00	0.00	2.00	4.00	0.00	0.00	2.00	0.00	4.00	0.00	0.00	0.00	6.00	0.00	HF
Veun Sai	Kachuon	160110	1609060100	3252	Y	3252	Kaoh Peak	14.0300175458769	106.907912353865	1103.00	2013	05	2.00	0.00	0.00	1.00	1.00	0.00	0.00	0.00	0.00	1.00	1.00	0.00	0.00	1.00	1.00	HF
Veun Sai	Kachuon	160110	1609060100	3252	Y	3252	Kaoh Peak	14.0300175458769	106.907912353865	1103.00	2014	05	2.00	0.00	1.00	1.00	0.00	0.00	0.00	0.00	1.00	0.00	1.00	0.00	0.00	0.00	2.00	HF
Veun Sai	Kachuon	160110	1609060100	3252	Y	3252	Kaoh Peak	14.0300175458769	106.907912353865	1103.00	2012	06	4.00	0.00	2.00	1.00	1.00	0.00	0.00	1.00	1.00	1.00	1.00	0.00	0.00	2.00	2.00	HF
Veun Sai	Kachuon	160110	1609060100	3252	Y	3252	Kaoh Peak	14.0300175458769	106.907912353865	1103.00	2013	06	5.00	0.00	1.00	4.00	0.00	0.00	0.00	1.00	0.00	2.00	0.00	1.00	1.00	4.00	1.00	HF
Veun Sai	Kachuon	160110	1609060100	3252	Y	3252	Kaoh Peak	14.0300175458769	106.907912353865	1103.00	2014	06	6.00	0.00	1.00	5.00	0.00	0.00	0.00	4.00	0.00	0.00	2.00	0.00	0.00	4.00	2.00	HF
Veun Sai	Kachuon	160110	1609060100	3252	Y	3252	Kaoh Peak	14.0300175458769	106.907912353865	1103.00	2012	07	2.00	0.00	0.00	2.00	0.00	0.00	0.00	1.00	0.00	0.00	1.00	0.00	0.00	1.00	1.00	HF
Veun Sai	Kachuon	160110	1609060100	3252	Y	3252	Kaoh Peak	14.0300175458769	106.907912353865	1103.00	2013	07	4.00	0.00	0.00	2.00	2.00	0.00	0.00	1.00	2.00	1.00	0.00	0.00	0.00	2.00	2.00	HF
Veun Sai	Kachuon	160110	1609060100	3252	Y	3252	Kaoh Peak	14.0300175458769	106.907912353865	1103.00	2014	07	6.00	0.00	1.00	4.00	1.00	1.00	0.00	0.00	1.00	1.00	3.00	0.00	0.00	2.00	4.00	HF
Veun Sai	Kachuon	160110	1609060100	3252	Y	3252	Kaoh Peak	14.0300175458769	106.907912353865	1103.00	2012	08	3.00	0.00	1.00	1.00	1.00	1.00	0.00	0.00	0.00	1.00	1.00	0.00	0.00	2.00	1.00	HF
Veun Sai	Kachuon	160110	1609060100	3252	Y	3252	Kaoh Peak	14.0300175458769	106.907912353865	1103.00	2013	08	1.00	0.00	1.00	0.00	0.00	0.00	0.00	0.00	0.00	0.00	1.00	0.00	0.00	0.00	1.00	HF
Veun Sai	Kachuon	160110	1609060100	3252	Y	3252	Kaoh Peak	14.0300175458769	106.907912353865	1103.00	2014	08	1.00	0.00	0.00	1.00	0.00	0.00	0.00	0.00	1.00	0.00	0.00	0.00	0.00	0.00	1.00	HF
Veun Sai	Kachuon	160110	1609060100	3252	Y	3252	Kaoh Peak	14.0300175458769	106.907912353865	1103.00	2012	09	5.00	0.00	2.00	1.00	2.00	1.00	0.00	1.00	1.00	0.00	2.00	0.00	0.00	2.00	3.00	HF
Veun Sai	Kachuon	160110	1609060100	3252	Y	3252	Kaoh Peak	14.0300175458769	106.907912353865	1103.00	2013	09	1.00	0.00	0.00	1.00	0.00	0.00	0.00	0.00	1.00	0.00	0.00	0.00	0.00	0.00	1.00	HF
Veun Sai	Kachuon	160110	1609060100	3252	Y	3252	Kaoh Peak	14.0300175458769	106.907912353865	1103.00	2014	09	5.00	0.00	0.00	5.00	0.00	0.00	1.00	1.00	1.00	1.00	1.00	0.00	0.00	2.00	3.00	HF
Veun Sai	Kachuon	160110	1609060100	3252	Y	3252	Kaoh Peak	14.0300175458769	106.907912353865	1103.00	2012	10	16.00	0.00	4.00	7.00	5.00	1.00	0.00	4.00	3.00	2.00	6.00	0.00	0.00	7.00	9.00	HF
Veun Sai	Kachuon	160110	1609060100	3252	Y	3252	Kaoh Peak	14.0300175458769	106.907912353865	1103.00	2013	10	5.00	0.00	1.00	4.00	0.00	0.00	0.00	1.00	1.00	1.00	2.00	0.00	0.00	2.00	3.00	HF
Veun Sai	Kachuon	160110	1609060100	3252	Y	3252	Kaoh Peak	14.0300175458769	106.907912353865	1103.00	2014	10	11.00	0.00	4.00	4.00	3.00	1.00	1.00	2.00	3.00	1.00	3.00	0.00	0.00	4.00	7.00	HF
Veun Sai	Kachuon	160110	1609060100	3252	Y	3252	Kaoh Peak	14.0300175458769	106.907912353865	1103.00	2012	11	15.00	0.00	4.00	9.00	2.00	0.00	0.00	2.00	3.00	0.00	10.00	0.00	0.00	2.00	13.00	HF
Veun Sai	Kachuon	160110	1609060100	3252	Y	3252	Kaoh Peak	14.0300175458769	106.907912353865	1103.00	2013	11	9.00	0.00	1.00	7.00	1.00	0.00	0.00	0.00	2.00	1.00	6.00	0.00	0.00	1.00	8.00	HF
Veun Sai	Kachuon	160110	1609060100	3252	Y	3252	Kaoh Peak	14.0300175458769	106.907912353865	1103.00	2012	12	15.00	0.00	2.00	8.00	5.00	2.00	0.00	3.00	0.00	2.00	8.00	0.00	0.00	7.00	8.00	HF
Veun Sai	Kachuon	160110	1609060100	3252	Y	3252	Kaoh Peak	14.0300175458769	106.907912353865	1103.00	2013	12	11.00	0.00	1.00	1.00	9.00	1.00	0.00	1.00	4.00	0.00	5.00	0.00	0.00	2.00	9.00	HF
Veun Sai	Kachuon	160110	1609060101	3255	Y	3255	Ou Chhnaing	14.0044549574657	106.949360424778	247.00	2014	07	1.00	0.00	0.00	0.00	1.00	0.00	0.00	0.00	0.00	0.00	1.00	0.00	0.00	0.00	1.00	HF
Veun Sai	Kachuon	160110	1609060101	3255	Y	3255	Ou Chhnaing	14.0044549574657	106.949360424778	247.00	2014	09	1.00	0.00	0.00	1.00	0.00	0.00	0.00	0.00	0.00	0.00	1.00	0.00	0.00	0.00	1.00	HF
Veun Sai	Kachuon	160110	1609060200	3258	Y	3258	Phak Nam	14.0057043634433	106.911635855586	861.00	2012	01	4.00	0.00	1.00	3.00	0.00	0.00	0.00	2.00	1.00	0.00	0.00	1.00	0.00	3.00	1.00	HF
Veun Sai	Kachuon	160110	1609060200	3258	Y	3258	Phak Nam	14.0057043634433	106.911635855586	861.00	2012	02	2.00	0.00	2.00	0.00	0.00	0.00	0.00	0.00	1.00	0.00	1.00	0.00	0.00	0.00	2.00	HF
Veun Sai	Kachuon	160110	1609060200	3258	Y	3258	Phak Nam	14.0057043634433	106.911635855586	861.00	2013	02	1.00	0.00	0.00	1.00	0.00	0.00	0.00	0.00	0.00	0.00	1.00	0.00	0.00	0.00	1.00	HF
Veun Sai	Kachuon	160110	1609060200	3258	Y	3258	Phak Nam	14.0057043634433	106.911635855586	861.00	2014	02	1.00	0.00	1.00	0.00	0.00	0.00	0.00	0.00	0.00	0.00	1.00	0.00	0.00	0.00	1.00	HF
Veun Sai	Kachuon	160110	1609060200	3258	Y	3258	Phak Nam	14.0057043634433	106.911635855586	861.00	2013	03	1.00	0.00	0.00	0.00	1.00	0.00	0.00	1.00	0.00	0.00	0.00	0.00	0.00	1.00	0.00	HF
Veun Sai	Kachuon	160110	1609060200	3258	Y	3258	Phak Nam	14.0057043634433	106.911635855586	861.00	2012	04	2.00	0.00	0.00	0.00	2.00	0.00	0.00	0.00	0.00	1.00	1.00	0.00	0.00	1.00	1.00	HF
Veun Sai	Kachuon	160110	1609060200	3258	Y	3258	Phak Nam	14.0057043634433	106.911635855586	861.00	2013	04	1.00	0.00	0.00	1.00	0.00	0.00	0.00	0.00	0.00	0.00	1.00	0.00	0.00	0.00	1.00	HF
Veun Sai	Kachuon	160110	1609060200	3258	Y	3258	Phak Nam	14.0057043634433	106.911635855586	861.00	2012	05	1.00	0.00	0.00	0.00	1.00	0.00	0.00	0.00	0.00	0.00	0.00	0.00	1.00	0.00	1.00	HF
Veun Sai	Kachuon	160110	1609060200	3258	Y	3258	Phak Nam	14.0057043634433	106.911635855586	861.00	2013	05	1.00	0.00	0.00	0.00	1.00	1.00	0.00	0.00	0.00	0.00	0.00	0.00	0.00	1.00	0.00	HF
Veun Sai	Kachuon	160110	1609060200	3258	Y	3258	Phak Nam	14.0057043634433	106.911635855586	861.00	2013	06	1.00	0.00	0.00	0.00	1.00	1.00	0.00	0.00	0.00	0.00	0.00	0.00	0.00	1.00	0.00	HF
Veun Sai	Kachuon	160110	1609060200	3258	Y	3258	Phak Nam	14.0057043634433	106.911635855586	861.00	2014	08	1.00	0.00	0.00	1.00	0.00	0.00	0.00	0.00	0.00	1.00	0.00	0.00	0.00	1.00	0.00	HF
Veun Sai	Kachuon	160110	1609060200	3258	Y	3258	Phak Nam	14.0057043634433	106.911635855586	861.00	2013	09	1.00	0.00	0.00	1.00	0.00	0.00	0.00	0.00	0.00	1.00	0.00	0.00	0.00	1.00	0.00	HF
Veun Sai	Kachuon	160110	1609060200	3258	Y	3258	Phak Nam	14.0057043634433	106.911635855586	861.00	2014	09	5.00	0.00	0.00	5.00	0.00	0.00	0.00	0.00	1.00	0.00	4.00	0.00	0.00	0.00	5.00	HF
Veun Sai	Kachuon	160110	1609060200	3258	Y	3258	Phak Nam	14.0057043634433	106.911635855586	861.00	2012	10	3.00	0.00	3.00	0.00	0.00	0.00	0.00	1.00	1.00	0.00	1.00	0.00	0.00	1.00	2.00	HF
Veun Sai	Kachuon	160110	1609060200	3258	Y	3258	Phak Nam	14.0057043634433	106.911635855586	861.00	2013	10	1.00	0.00	0.00	0.00	1.00	1.00	0.00	0.00	0.00	0.00	0.00	0.00	0.00	1.00	0.00	HF
Veun Sai	Kachuon	160110	1609060200	3258	Y	3258	Phak Nam	14.0057043634433	106.911635855586	861.00	2014	10	2.00	0.00	0.00	1.00	1.00	0.00	0.00	0.00	1.00	0.00	1.00	0.00	0.00	0.00	2.00	HF
Veun Sai	Kachuon	160110	1609060200	3258	Y	3258	Phak Nam	14.0057043634433	106.911635855586	861.00	2012	11	2.00	0.00	0.00	1.00	1.00	0.00	0.00	0.00	0.00	1.00	1.00	0.00	0.00	1.00	1.00	HF
Veun Sai	Kachuon	160110	1609060200	3258	Y	3258	Phak Nam	14.0057043634433	106.911635855586	861.00	2013	11	4.00	0.00	2.00	1.00	1.00	0.00	0.00	0.00	0.00	1.00	1.00	2.00	0.00	3.00	1.00	HF
Veun Sai	Kachuon	160110	1609060200	3258	Y	3258	Phak Nam	14.0057043634433	106.911635855586	861.00	2012	12	6.00	0.00	1.00	4.00	1.00	0.00	1.00	1.00	1.00	1.00	2.00	0.00	0.00	2.00	4.00	HF
Veun Sai	Kachuon	160110	1609060200	3258	Y	3258	Phak Nam	14.0057043634433	106.911635855586	861.00	2013	12	1.00	0.00	0.00	0.00	1.00	0.00	0.00	1.00	0.00	0.00	0.00	0.00	0.00	1.00	0.00	HF
Veun Sai	Kachuon	160110	1609060201								2012	01	1.00	0.00	1.00	0.00	0.00	0.00	1.00	0.00	0.00	0.00	0.00	0.00	0.00	0.00	1.00	HF
Veun Sai	Kachuon	160110	1609060201								2012	05	1.00	0.00	1.00	0.00	0.00	1.00	0.00	0.00	0.00	0.00	0.00	0.00	0.00	1.00	0.00	HF
Veun Sai	Kachuon	160110	1609060201								2012	10	1.00	0.00	1.00	0.00	0.00	0.00	0.00	0.00	0.00	0.00	1.00	0.00	0.00	0.00	1.00	HF
Veun Sai	Kachuon	160110	1609060201								2012	12	1.00	0.00	1.00	0.00	0.00	0.00	0.00	0.00	0.00	1.00	0.00	0.00	0.00	1.00	0.00	HF
Veun Sai	Kachuon	160110	1609060300				Khuon Thum	13.981694	106.906649	585.00	2012	01	2.00	0.00	0.00	1.00	1.00	0.00	0.00	1.00	1.00	0.00	0.00	0.00	0.00	1.00	1.00	HF
Veun Sai	Kachuon	160110	1609060300				Khuon Thum	13.981694	106.906649	585.00	2013	01	3.00	0.00	0.00	2.00	1.00	0.00	1.00	0.00	0.00	0.00	2.00	0.00	0.00	0.00	3.00	HF
Veun Sai	Kachuon	160110	1609060300				Khuon Thum	13.981694	106.906649	585.00	2014	01	1.00	0.00	0.00	1.00	0.00	0.00	0.00	0.00	1.00	0.00	0.00	0.00	0.00	0.00	1.00	HF
Veun Sai	Kachuon	160110	1609060300				Khuon Thum	13.981694	106.906649	585.00	2012	02	3.00	0.00	1.00	1.00	1.00	1.00	0.00	1.00	0.00	0.00	0.00	1.00	0.00	3.00	0.00	HF
Veun Sai	Kachuon	160110	1609060300				Khuon Thum	13.981694	106.906649	585.00	2013	02	2.00	0.00	0.00	1.00	1.00	0.00	0.00	0.00	0.00	0.00	1.00	0.00	1.00	0.00	2.00	HF
Veun Sai	Kachuon	160110	1609060300				Khuon Thum	13.981694	106.906649	585.00	2013	03	1.00	0.00	0.00	0.00	1.00	0.00	0.00	1.00	0.00	0.00	0.00	0.00	0.00	1.00	0.00	HF
Veun Sai	Kachuon	160110	1609060300				Khuon Thum	13.981694	106.906649	585.00	2014	03	2.00	0.00	0.00	2.00	0.00	0.00	1.00	0.00	0.00	0.00	1.00	0.00	0.00	0.00	2.00	HF
Veun Sai	Kachuon	160110	1609060300				Khuon Thum	13.981694	106.906649	585.00	2012	05	1.00	0.00	0.00	0.00	1.00	0.00	0.00	0.00	0.00	0.00	1.00	0.00	0.00	0.00	1.00	HF
Veun Sai	Kachuon	160110	1609060300				Khuon Thum	13.981694	106.906649	585.00	2013	05	1.00	0.00	1.00	0.00	0.00	0.00	0.00	0.00	0.00	0.00	1.00	0.00	0.00	0.00	1.00	HF
Veun Sai	Kachuon	160110	1609060300				Khuon Thum	13.981694	106.906649	585.00	2012	06	2.00	0.00	0.00	1.00	1.00	0.00	0.00	1.00	0.00	0.00	1.00	0.00	0.00	1.00	1.00	HF
Veun Sai	Kachuon	160110	1609060300				Khuon Thum	13.981694	106.906649	585.00	2013	06	1.00	0.00	1.00	0.00	0.00	0.00	0.00	0.00	0.00	1.00	0.00	0.00	0.00	1.00	0.00	HF
Veun Sai	Kachuon	160110	1609060300				Khuon Thum	13.981694	106.906649	585.00	2012	07	4.00	0.00	0.00	3.00	1.00	1.00	0.00	2.00	0.00	1.00	0.00	0.00	0.00	4.00	0.00	HF
Veun Sai	Kachuon	160110	1609060300				Khuon Thum	13.981694	106.906649	585.00	2013	07	1.00	0.00	0.00	0.00	1.00	0.00	0.00	0.00	0.00	1.00	0.00	0.00	0.00	1.00	0.00	HF
Veun Sai	Kachuon	160110	1609060300				Khuon Thum	13.981694	106.906649	585.00	2012	08	2.00	0.00	0.00	0.00	2.00	0.00	0.00	0.00	0.00	1.00	1.00	0.00	0.00	1.00	1.00	HF
Veun Sai	Kachuon	160110	1609060300				Khuon Thum	13.981694	106.906649	585.00	2013	08	1.00	0.00	0.00	0.00	1.00	0.00	0.00	0.00	0.00	0.00	1.00	0.00	0.00	0.00	1.00	HF
Veun Sai	Kachuon	160110	1609060300				Khuon Thum	13.981694	106.906649	585.00	2014	08	1.00	0.00	0.00	0.00	1.00	0.00	0.00	0.00	0.00	0.00	1.00	0.00	0.00	0.00	1.00	HF
Veun Sai	Kachuon	160110	1609060300				Khuon Thum	13.981694	106.906649	585.00	2012	09	2.00	0.00	0.00	2.00	0.00	0.00	0.00	0.00	2.00	0.00	0.00	0.00	0.00	0.00	2.00	HF
Veun Sai	Kachuon	160110	1609060300				Khuon Thum	13.981694	106.906649	585.00	2013	09	1.00	0.00	0.00	1.00	0.00	0.00	0.00	0.00	0.00	0.00	1.00	0.00	0.00	0.00	1.00	HF
Veun Sai	Kachuon	160110	1609060300				Khuon Thum	13.981694	106.906649	585.00	2014	09	3.00	0.00	1.00	2.00	0.00	0.00	0.00	0.00	0.00	2.00	1.00	0.00	0.00	2.00	1.00	HF
Veun Sai	Kachuon	160110	1609060300				Khuon Thum	13.981694	106.906649	585.00	2012	10	8.00	0.00	1.00	6.00	1.00	0.00	0.00	2.00	1.00	1.00	4.00	0.00	0.00	3.00	5.00	HF
Veun Sai	Kachuon	160110	1609060300				Khuon Thum	13.981694	106.906649	585.00	2013	10	1.00	0.00	0.00	1.00	0.00	0.00	0.00	0.00	1.00	0.00	0.00	0.00	0.00	0.00	1.00	HF
Veun Sai	Kachuon	160110	1609060300				Khuon Thum	13.981694	106.906649	585.00	2014	10	2.00	0.00	0.00	2.00	0.00	0.00	0.00	0.00	0.00	0.00	2.00	0.00	0.00	0.00	2.00	HF
Veun Sai	Kachuon	160110	1609060300				Khuon Thum	13.981694	106.906649	585.00	2012	11	1.00	0.00	0.00	0.00	1.00	0.00	0.00	0.00	0.00	0.00	1.00	0.00	0.00	0.00	1.00	HF
Veun Sai	Kachuon	160110	1609060300				Khuon Thum	13.981694	106.906649	585.00	2013	11	3.00	0.00	0.00	1.00	2.00	1.00	0.00	0.00	0.00	1.00	1.00	0.00	0.00	2.00	1.00	HF
Veun Sai	Kachuon	160110	1609060300				Khuon Thum	13.981694	106.906649	585.00	2012	12	5.00	0.00	1.00	3.00	1.00	1.00	1.00	1.00	1.00	0.00	1.00	0.00	0.00	2.00	3.00	HF
Veun Sai	Kachuon	160110	1609060300				Khuon Thum	13.981694	106.906649	585.00	2013	12	1.00	0.00	1.00	0.00	0.00	0.00	0.00	0.00	0.00	0.00	0.00	1.00	0.00	1.00	0.00	HF
Anduong Meas	Ke Jong	160124	1601010100				Malik	13.848578	107.265613	598.00	2013	12	1.00	0.00	0.00	0.00	1.00	0.00	0.00	0.00	0.00	0.00	1.00	0.00	0.00	0.00	1.00	HF
Anduong Meas	Ke Jong	160124	1601040100	3151	N	3130	Ta Lav	13.9362687333281	107.244207957123	475.00	2014	07	1.00	0.00	0.00	0.00	1.00	0.00	0.00	0.00	0.00	0.00	1.00	0.00	0.00	0.00	1.00	HF
Bar Kaev	Ke Jong	160124	1603010101	3190	N	3190	Leu Toch	13.7313718671731	107.253810851877	264.00	2014	07	1.00	0.00	0.00	0.00	1.00	0.00	0.00	0.00	0.00	1.00	0.00	0.00	0.00	1.00	0.00	HF
Bar Kaev	Ke Jong	160124	1603010101	3190	N	3190	Leu Toch	13.7313718671731	107.253810851877	264.00	2013	10	1.00	0.00	0.00	0.00	1.00	0.00	0.00	0.00	0.00	0.00	1.00	0.00	0.00	0.00	1.00	HF
Bar Kaev	Ke Jong	160124	1603010600	3175	N	3175	Chrung (Kak)	13.6771422733684	107.27410409919	498.00	2014	08	1.00	0.00	0.00	0.00	1.00	0.00	0.00	1.00	0.00	0.00	0.00	0.00	0.00	1.00	0.00	HF
Bar Kaev	Ke Jong	160124	1603010600	3175	N	3175	Chrung (Kak)	13.6771422733684	107.27410409919	498.00	2014	09	1.00	0.00	0.00	0.00	1.00	0.00	0.00	0.00	0.00	0.00	1.00	0.00	0.00	0.00	1.00	HF
Bar Kaev	Ke Jong	160124	1603010600	3175	N	3175	Chrung (Kak)	13.6771422733684	107.27410409919	498.00	2012	11	1.00	0.00	0.00	1.00	0.00	0.00	0.00	0.00	1.00	0.00	0.00	0.00	0.00	0.00	1.00	HF
Bar Kaev	Ke Jong	160124	1603010801	3138	N	3138	Kak Touch	13.7045415914907	107.232177926411	220.00	2013	12	1.00	0.00	0.00	0.00	1.00	0.00	0.00	0.00	0.00	0.00	1.00	0.00	0.00	0.00	1.00	HF
Bar Kaev	Ke Jong	160124	1603020200				Leu Khuon	13.747836	107.264826	647.00	2013	02	1.00	0.00	1.00	0.00	0.00	0.00	0.00	0.00	0.00	1.00	0.00	0.00	0.00	1.00	0.00	HF
Bar Kaev	Ke Jong	160124	1603020200				Leu Khuon	13.747836	107.264826	647.00	2014	03	1.00	0.00	0.00	0.00	1.00	0.00	0.00	0.00	0.00	0.00	1.00	0.00	0.00	0.00	1.00	HF
Bar Kaev	Ke Jong	160124	1603020200				Leu Khuon	13.747836	107.264826	647.00	2013	05	2.00	0.00	0.00	0.00	2.00	0.00	0.00	0.00	0.00	0.00	2.00	0.00	0.00	0.00	2.00	HF
Bar Kaev	Ke Jong	160124	1603020200				Leu Khuon	13.747836	107.264826	647.00	2014	05	1.00	0.00	0.00	0.00	1.00	0.00	0.00	0.00	0.00	0.00	1.00	0.00	0.00	0.00	1.00	HF
Bar Kaev	Ke Jong	160124	1603020200				Leu Khuon	13.747836	107.264826	647.00	2013	06	1.00	0.00	0.00	0.00	1.00	0.00	0.00	0.00	0.00	0.00	1.00	0.00	0.00	0.00	1.00	HF
Bar Kaev	Ke Jong	160124	1603020200				Leu Khuon	13.747836	107.264826	647.00	2014	06	1.00	0.00	0.00	0.00	1.00	0.00	0.00	0.00	0.00	0.00	1.00	0.00	0.00	0.00	1.00	HF
Bar Kaev	Ke Jong	160124	1603020200				Leu Khuon	13.747836	107.264826	647.00	2012	07	1.00	0.00	1.00	0.00	0.00	0.00	0.00	0.00	0.00	0.00	1.00	0.00	0.00	0.00	1.00	HF
Bar Kaev	Ke Jong	160124	1603020200				Leu Khuon	13.747836	107.264826	647.00	2013	07	3.00	0.00	0.00	0.00	3.00	0.00	0.00	1.00	0.00	0.00	2.00	0.00	0.00	1.00	2.00	HF
Bar Kaev	Ke Jong	160124	1603020200				Leu Khuon	13.747836	107.264826	647.00	2014	07	2.00	0.00	0.00	0.00	2.00	0.00	1.00	0.00	0.00	0.00	1.00	0.00	0.00	0.00	2.00	HF
Bar Kaev	Ke Jong	160124	1603020200				Leu Khuon	13.747836	107.264826	647.00	2012	08	1.00	0.00	1.00	0.00	0.00	0.00	0.00	0.00	1.00	0.00	0.00	0.00	0.00	0.00	1.00	HF
Bar Kaev	Ke Jong	160124	1603020200				Leu Khuon	13.747836	107.264826	647.00	2013	08	3.00	0.00	0.00	0.00	3.00	0.00	0.00	0.00	0.00	0.00	3.00	0.00	0.00	0.00	3.00	HF
Bar Kaev	Ke Jong	160124	1603020200				Leu Khuon	13.747836	107.264826	647.00	2014	08	1.00	0.00	0.00	0.00	1.00	0.00	0.00	0.00	0.00	1.00	0.00	0.00	0.00	1.00	0.00	HF
Bar Kaev	Ke Jong	160124	1603020200				Leu Khuon	13.747836	107.264826	647.00	2012	09	5.00	0.00	2.00	0.00	3.00	0.00	1.00	0.00	2.00	0.00	2.00	0.00	0.00	0.00	5.00	HF
Bar Kaev	Ke Jong	160124	1603020200				Leu Khuon	13.747836	107.264826	647.00	2013	09	5.00	0.00	1.00	1.00	3.00	0.00	0.00	0.00	0.00	0.00	5.00	0.00	0.00	0.00	5.00	HF
Bar Kaev	Ke Jong	160124	1603020200				Leu Khuon	13.747836	107.264826	647.00	2014	09	2.00	0.00	0.00	0.00	2.00	0.00	0.00	0.00	0.00	0.00	2.00	0.00	0.00	0.00	2.00	HF
Bar Kaev	Ke Jong	160124	1603020200				Leu Khuon	13.747836	107.264826	647.00	2013	11	1.00	0.00	0.00	0.00	1.00	0.00	0.00	0.00	0.00	0.00	1.00	0.00	0.00	0.00	1.00	HF
Bar Kaev	Ke Jong	160124	1603020200				Leu Khuon	13.747836	107.264826	647.00	2014	11	3.00	0.00	2.00	0.00	1.00	0.00	0.00	0.00	0.00	0.00	3.00	0.00	0.00	0.00	3.00	HF
Bar Kaev	Ke Jong	160124	1603020200				Leu Khuon	13.747836	107.264826	647.00	2012	12	1.00	0.00	0.00	1.00	0.00	0.00	0.00	0.00	0.00	1.00	0.00	0.00	0.00	1.00	0.00	HF
Bar Kaev	Ke Jong	160124	1603020200				Leu Khuon	13.747836	107.264826	647.00	2013	12	1.00	0.00	0.00	0.00	1.00	0.00	0.00	0.00	0.00	0.00	1.00	0.00	0.00	0.00	1.00	HF
Bar Kaev	Ke Jong	160124	1603020200				Leu Khuon	13.747836	107.264826	647.00	2014	12	4.00	0.00	3.00	0.00	1.00	0.00	0.00	0.00	0.00	0.00	4.00	0.00	0.00	0.00	4.00	HF
Bar Kaev	Ke Jong	160124	1603020300				Krieng	13.789543	107.307792	487.00	2012	02	1.00	0.00	0.00	0.00	1.00	0.00	1.00	0.00	0.00	0.00	0.00	0.00	0.00	0.00	1.00	HF
Bar Kaev	Ke Jong	160124	1603020300				Krieng	13.789543	107.307792	487.00	2012	03	1.00	0.00	0.00	0.00	1.00	0.00	0.00	0.00	0.00	0.00	1.00	0.00	0.00	0.00	1.00	HF
Bar Kaev	Ke Jong	160124	1603020300				Krieng	13.789543	107.307792	487.00	2013	05	1.00	0.00	0.00	0.00	1.00	0.00	0.00	0.00	0.00	0.00	1.00	0.00	0.00	0.00	1.00	HF
Bar Kaev	Ke Jong	160124	1603020300				Krieng	13.789543	107.307792	487.00	2013	06	1.00	0.00	0.00	0.00	1.00	0.00	0.00	0.00	0.00	0.00	1.00	0.00	0.00	0.00	1.00	HF
Bar Kaev	Ke Jong	160124	1603020300				Krieng	13.789543	107.307792	487.00	2014	06	2.00	0.00	0.00	0.00	2.00	0.00	0.00	0.00	0.00	1.00	1.00	0.00	0.00	1.00	1.00	HF
Bar Kaev	Ke Jong	160124	1603020300				Krieng	13.789543	107.307792	487.00	2014	07	2.00	0.00	1.00	0.00	1.00	0.00	0.00	0.00	1.00	0.00	1.00	0.00	0.00	0.00	2.00	HF
Bar Kaev	Ke Jong	160124	1603020300				Krieng	13.789543	107.307792	487.00	2014	08	5.00	0.00	0.00	1.00	4.00	1.00	0.00	0.00	1.00	0.00	2.00	0.00	1.00	1.00	4.00	HF
Bar Kaev	Ke Jong	160124	1603020300				Krieng	13.789543	107.307792	487.00	2012	09	1.00	0.00	1.00	0.00	0.00	0.00	0.00	0.00	0.00	0.00	1.00	0.00	0.00	0.00	1.00	HF
Bar Kaev	Ke Jong	160124	1603020300				Krieng	13.789543	107.307792	487.00	2013	09	1.00	0.00	0.00	0.00	1.00	0.00	0.00	0.00	0.00	0.00	1.00	0.00	0.00	0.00	1.00	HF
Bar Kaev	Ke Jong	160124	1603020300				Krieng	13.789543	107.307792	487.00	2014	09	5.00	0.00	2.00	2.00	1.00	0.00	0.00	0.00	3.00	0.00	2.00	0.00	0.00	0.00	5.00	HF
Bar Kaev	Ke Jong	160124	1603020300				Krieng	13.789543	107.307792	487.00	2013	10	1.00	0.00	0.00	0.00	1.00	0.00	0.00	0.00	0.00	0.00	1.00	0.00	0.00	0.00	1.00	HF
Bar Kaev	Ke Jong	160124	1603020300				Krieng	13.789543	107.307792	487.00	2014	10	3.00	0.00	1.00	0.00	2.00	0.00	0.00	0.00	0.00	0.00	3.00	0.00	0.00	0.00	3.00	HF
Bar Kaev	Ke Jong	160124	1603020300				Krieng	13.789543	107.307792	487.00	2012	11	1.00	0.00	0.00	0.00	1.00	0.00	0.00	0.00	0.00	0.00	1.00	0.00	0.00	0.00	1.00	HF
Bar Kaev	Ke Jong	160124	1603020300				Krieng	13.789543	107.307792	487.00	2014	11	4.00	0.00	0.00	2.00	2.00	0.00	0.00	1.00	1.00	0.00	2.00	0.00	0.00	1.00	3.00	HF
Bar Kaev	Ke Jong	160124	1603020300				Krieng	13.789543	107.307792	487.00	2012	12	1.00	0.00	0.00	0.00	1.00	0.00	0.00	0.00	0.00	1.00	0.00	0.00	0.00	1.00	0.00	HF
Bar Kaev	Ke Jong	160124	1603020300				Krieng	13.789543	107.307792	487.00	2014	12	4.00	0.00	0.00	1.00	3.00	0.00	0.00	0.00	1.00	0.00	3.00	0.00	0.00	0.00	4.00	HF
Bar Kaev	Ke Jong	160124	1603020400				Tien	13.774297	107.224708	343.00	2014	08	1.00	0.00	0.00	1.00	0.00	0.00	0.00	0.00	0.00	1.00	0.00	0.00	0.00	1.00	0.00	HF
Bar Kaev	Ke Jong	160124	1603020400				Tien	13.774297	107.224708	343.00	2014	09	1.00	0.00	0.00	1.00	0.00	0.00	0.00	1.00	0.00	0.00	0.00	0.00	0.00	1.00	0.00	HF
Bar Kaev	Ke Jong	160124	1603020400				Tien	13.774297	107.224708	343.00	2014	12	3.00	0.00	0.00	2.00	1.00	0.00	0.00	0.00	0.00	1.00	2.00	0.00	0.00	1.00	2.00	HF
Bar Kaev	Ke Jong	160124	1603020500	3194	Y	3194	Pa Ar (Keh Chuong)	13.7721488766684	107.241184690157	519.00	2012	02	1.00	0.00	0.00	0.00	1.00	0.00	0.00	0.00	0.00	0.00	1.00	0.00	0.00	0.00	1.00	HF
Bar Kaev	Ke Jong	160124	1603020500	3194	Y	3194	Pa Ar (Keh Chuong)	13.7721488766684	107.241184690157	519.00	2012	03	1.00	0.00	0.00	0.00	1.00	0.00	0.00	1.00	0.00	0.00	0.00	0.00	0.00	1.00	0.00	HF
Bar Kaev	Ke Jong	160124	1603020500	3194	Y	3194	Pa Ar (Keh Chuong)	13.7721488766684	107.241184690157	519.00	2014	05	2.00	0.00	0.00	0.00	2.00	0.00	0.00	0.00	1.00	0.00	1.00	0.00	0.00	0.00	2.00	HF
Bar Kaev	Ke Jong	160124	1603020500	3194	Y	3194	Pa Ar (Keh Chuong)	13.7721488766684	107.241184690157	519.00	2014	08	3.00	0.00	1.00	0.00	2.00	1.00	0.00	1.00	0.00	0.00	1.00	0.00	0.00	2.00	1.00	HF
Bar Kaev	Ke Jong	160124	1603020500	3194	Y	3194	Pa Ar (Keh Chuong)	13.7721488766684	107.241184690157	519.00	2012	09	3.00	0.00	1.00	1.00	1.00	0.00	1.00	0.00	1.00	0.00	1.00	0.00	0.00	0.00	3.00	HF
Bar Kaev	Ke Jong	160124	1603020500	3194	Y	3194	Pa Ar (Keh Chuong)	13.7721488766684	107.241184690157	519.00	2014	09	3.00	0.00	0.00	0.00	3.00	0.00	0.00	0.00	0.00	1.00	1.00	0.00	1.00	1.00	2.00	HF
Bar Kaev	Ke Jong	160124	1603020500	3194	Y	3194	Pa Ar (Keh Chuong)	13.7721488766684	107.241184690157	519.00	2013	10	1.00	0.00	0.00	1.00	0.00	0.00	0.00	1.00	0.00	0.00	0.00	0.00	0.00	1.00	0.00	HF
Bar Kaev	Ke Jong	160124	1603020500	3194	Y	3194	Pa Ar (Keh Chuong)	13.7721488766684	107.241184690157	519.00	2014	10	1.00	0.00	0.00	0.00	1.00	1.00	0.00	0.00	0.00	0.00	0.00	0.00	0.00	1.00	0.00	HF
Bar Kaev	Ke Jong	160124	1603020500	3194	Y	3194	Pa Ar (Keh Chuong)	13.7721488766684	107.241184690157	519.00	2013	11	1.00	0.00	0.00	0.00	1.00	0.00	0.00	0.00	1.00	0.00	0.00	0.00	0.00	0.00	1.00	HF
Bar Kaev	Ke Jong	160124	1603020500	3194	Y	3194	Pa Ar (Keh Chuong)	13.7721488766684	107.241184690157	519.00	2014	11	3.00	0.00	0.00	0.00	3.00	0.00	0.00	0.00	1.00	0.00	2.00	0.00	0.00	0.00	3.00	HF
Bar Kaev	Ke Jong	160124	1603020500	3194	Y	3194	Pa Ar (Keh Chuong)	13.7721488766684	107.241184690157	519.00	2014	12	1.00	0.00	0.00	0.00	1.00	0.00	0.00	0.00	0.00	0.00	1.00	0.00	0.00	0.00	1.00	HF
Bar Kaev	Ke Jong	160124	1603020600				Pa Lae	13.791049	107.242711	286.00	2014	02	1.00	0.00	0.00	0.00	1.00	0.00	0.00	0.00	0.00	0.00	1.00	0.00	0.00	0.00	1.00	HF
Bar Kaev	Ke Jong	160124	1603020600				Pa Lae	13.791049	107.242711	286.00	2014	05	4.00	0.00	1.00	0.00	3.00	0.00	0.00	0.00	0.00	2.00	1.00	0.00	1.00	2.00	2.00	HF
Bar Kaev	Ke Jong	160124	1603020600				Pa Lae	13.791049	107.242711	286.00	2014	06	2.00	0.00	1.00	0.00	1.00	0.00	0.00	0.00	0.00	0.00	0.00	0.00	2.00	0.00	2.00	HF
Bar Kaev	Ke Jong	160124	1603020600				Pa Lae	13.791049	107.242711	286.00	2014	07	1.00	0.00	1.00	0.00	0.00	0.00	0.00	0.00	0.00	1.00	0.00	0.00	0.00	1.00	0.00	HF
Bar Kaev	Ke Jong	160124	1603020600				Pa Lae	13.791049	107.242711	286.00	2014	08	3.00	0.00	1.00	1.00	1.00	0.00	0.00	1.00	0.00	1.00	1.00	0.00	0.00	2.00	1.00	HF
Bar Kaev	Ke Jong	160124	1603020600				Pa Lae	13.791049	107.242711	286.00	2013	09	2.00	0.00	0.00	0.00	2.00	0.00	0.00	0.00	0.00	0.00	2.00	0.00	0.00	0.00	2.00	HF
Bar Kaev	Ke Jong	160124	1603020600				Pa Lae	13.791049	107.242711	286.00	2014	09	1.00	0.00	1.00	0.00	0.00	0.00	0.00	0.00	0.00	0.00	1.00	0.00	0.00	0.00	1.00	HF
Bar Kaev	Ke Jong	160124	1603020600				Pa Lae	13.791049	107.242711	286.00	2013	12	1.00	0.00	0.00	1.00	0.00	0.00	0.00	1.00	0.00	0.00	0.00	0.00	0.00	1.00	0.00	HF
Bar Kaev	Ke Jong	160124	1603020600				Pa Lae	13.791049	107.242711	286.00	2014	12	3.00	0.00	1.00	0.00	2.00	0.00	0.00	0.00	1.00	0.00	2.00	0.00	0.00	0.00	3.00	HF
Bar Kaev	Ke Jong	160124	1603020700				Ray	13.815022	107.193675	323.00	2012	03	2.00	0.00	0.00	0.00	2.00	0.00	2.00	0.00	0.00	0.00	0.00	0.00	0.00	0.00	2.00	HF
Bar Kaev	Ke Jong	160124	1603020700				Ray	13.815022	107.193675	323.00	2013	08	1.00	0.00	0.00	1.00	0.00	0.00	0.00	0.00	1.00	0.00	0.00	0.00	0.00	0.00	1.00	HF
Bar Kaev	Ke Jong	160124	1603020700				Ray	13.815022	107.193675	323.00	2014	08	1.00	0.00	0.00	0.00	1.00	0.00	0.00	0.00	0.00	1.00	0.00	0.00	0.00	1.00	0.00	HF
Bar Kaev	Ke Jong	160124	1603020700				Ray	13.815022	107.193675	323.00	2014	09	1.00	0.00	1.00	0.00	0.00	0.00	1.00	0.00	0.00	0.00	0.00	0.00	0.00	0.00	1.00	HF
Bar Kaev	Ke Jong	160124	1603020700				Ray	13.815022	107.193675	323.00	2014	11	1.00	0.00	0.00	0.00	1.00	0.00	0.00	0.00	0.00	1.00	0.00	0.00	0.00	1.00	0.00	HF
Bar Kaev	Ke Jong	160124	1603020800	3176	Y	3176	Chrung (Keh Chuong)	13.7711572831718	107.223989339724	356.00	2012	01	2.00	0.00	0.00	2.00	0.00	0.00	0.00	0.00	0.00	0.00	2.00	0.00	0.00	0.00	2.00	HF
Bar Kaev	Ke Jong	160124	1603020800	3176	Y	3176	Chrung (Keh Chuong)	13.7711572831718	107.223989339724	356.00	2014	02	1.00	0.00	0.00	0.00	1.00	0.00	0.00	0.00	0.00	0.00	1.00	0.00	0.00	0.00	1.00	HF
Bar Kaev	Ke Jong	160124	1603020800	3176	Y	3176	Chrung (Keh Chuong)	13.7711572831718	107.223989339724	356.00	2013	06	1.00	0.00	0.00	0.00	1.00	0.00	0.00	0.00	0.00	0.00	1.00	0.00	0.00	0.00	1.00	HF
Bar Kaev	Ke Jong	160124	1603020800	3176	Y	3176	Chrung (Keh Chuong)	13.7711572831718	107.223989339724	356.00	2013	07	1.00	0.00	0.00	0.00	1.00	0.00	0.00	0.00	0.00	0.00	1.00	0.00	0.00	0.00	1.00	HF
Bar Kaev	Ke Jong	160124	1603020800	3176	Y	3176	Chrung (Keh Chuong)	13.7711572831718	107.223989339724	356.00	2012	12	1.00	0.00	0.00	1.00	0.00	0.00	0.00	1.00	0.00	0.00	0.00	0.00	0.00	1.00	0.00	HF
Bar Kaev	Ke Jong	160124	1603020900	3203	Y	3203	Sa Leav	13.7366571976539	107.237010888202	96.00	2013	08	1.00	0.00	0.00	0.00	1.00	0.00	0.00	0.00	0.00	0.00	1.00	0.00	0.00	0.00	1.00	HF
Bar Kaev	Ke Jong	160124	1603020900	3203	Y	3203	Sa Leav	13.7366571976539	107.237010888202	96.00	2013	10	1.00	0.00	0.00	0.00	1.00	0.00	0.00	0.00	0.00	0.00	1.00	0.00	0.00	0.00	1.00	HF
Bar Kaev	Ke Jong	160124	1603020901	3177	Y	3176	Dan	13.7665333152633	107.222241119275	378.00	2012	01	1.00	0.00	0.00	0.00	1.00	0.00	0.00	0.00	0.00	0.00	1.00	0.00	0.00	0.00	1.00	HF
Bar Kaev	Ke Jong	160124	1603020901	3177	Y	3176	Dan	13.7665333152633	107.222241119275	378.00	2013	01	1.00	0.00	0.00	0.00	1.00	0.00	0.00	0.00	1.00	0.00	0.00	0.00	0.00	0.00	1.00	HF
Bar Kaev	Ke Jong	160124	1603020901	3177	Y	3176	Dan	13.7665333152633	107.222241119275	378.00	2012	02	1.00	0.00	0.00	0.00	1.00	0.00	0.00	0.00	0.00	0.00	1.00	0.00	0.00	0.00	1.00	HF
Bar Kaev	Ke Jong	160124	1603020901	3177	Y	3176	Dan	13.7665333152633	107.222241119275	378.00	2012	04	1.00	0.00	0.00	1.00	0.00	0.00	0.00	0.00	0.00	0.00	1.00	0.00	0.00	0.00	1.00	HF
Bar Kaev	Ke Jong	160124	1603020901	3177	Y	3176	Dan	13.7665333152633	107.222241119275	378.00	2012	05	1.00	0.00	1.00	0.00	0.00	0.00	0.00	0.00	0.00	0.00	1.00	0.00	0.00	0.00	1.00	HF
Bar Kaev	Ke Jong	160124	1603020901	3177	Y	3176	Dan	13.7665333152633	107.222241119275	378.00	2012	06	1.00	0.00	0.00	1.00	0.00	0.00	0.00	0.00	0.00	0.00	1.00	0.00	0.00	0.00	1.00	HF
Bar Kaev	Ke Jong	160124	1603020901	3177	Y	3176	Dan	13.7665333152633	107.222241119275	378.00	2012	08	7.00	0.00	4.00	2.00	1.00	1.00	0.00	2.00	2.00	1.00	1.00	0.00	0.00	4.00	3.00	HF
Bar Kaev	Ke Jong	160124	1603020901	3177	Y	3176	Dan	13.7665333152633	107.222241119275	378.00	2012	09	1.00	0.00	1.00	0.00	0.00	0.00	0.00	0.00	1.00	0.00	0.00	0.00	0.00	0.00	1.00	HF
Bar Kaev	Ke Jong	160124	1603021200				Leu Horn			516.00	2014	01	1.00	0.00	0.00	0.00	1.00	0.00	0.00	0.00	0.00	0.00	1.00	0.00	0.00	0.00	1.00	HF
Bar Kaev	Ke Jong	160124	1603021200				Leu Horn			516.00	2013	03	1.00	0.00	1.00	0.00	0.00	0.00	0.00	0.00	0.00	1.00	0.00	0.00	0.00	1.00	0.00	HF
Bar Kaev	Ke Jong	160124	1603021200				Leu Horn			516.00	2013	06	1.00	0.00	0.00	0.00	1.00	0.00	0.00	0.00	0.00	0.00	0.00	0.00	1.00	0.00	1.00	HF
Bar Kaev	Ke Jong	160124	1603021200				Leu Horn			516.00	2014	06	1.00	0.00	0.00	0.00	1.00	0.00	0.00	0.00	0.00	0.00	1.00	0.00	0.00	0.00	1.00	HF
Bar Kaev	Ke Jong	160124	1603021200				Leu Horn			516.00	2014	07	2.00	0.00	0.00	0.00	2.00	0.00	0.00	0.00	0.00	0.00	1.00	0.00	1.00	0.00	2.00	HF
Bar Kaev	Ke Jong	160124	1603021200				Leu Horn			516.00	2014	09	2.00	0.00	0.00	2.00	0.00	0.00	0.00	0.00	0.00	0.00	2.00	0.00	0.00	0.00	2.00	HF
Bar Kaev	Ke Jong	160124	1603021200				Leu Horn			516.00	2013	10	1.00	0.00	0.00	0.00	1.00	0.00	0.00	0.00	1.00	0.00	0.00	0.00	0.00	0.00	1.00	HF
Bar Kaev	Ke Jong	160124	1603021200				Leu Horn			516.00	2012	11	1.00	0.00	0.00	1.00	0.00	0.00	0.00	0.00	0.00	0.00	1.00	0.00	0.00	0.00	1.00	HF
Bar Kaev	Ke Jong	160124	1603021200				Leu Horn			516.00	2013	11	2.00	0.00	1.00	0.00	1.00	0.00	0.00	1.00	0.00	0.00	1.00	0.00	0.00	1.00	1.00	HF
Bar Kaev	Ke Jong	160124	1603021200				Leu Horn			516.00	2014	11	3.00	0.00	0.00	0.00	3.00	0.00	0.00	1.00	1.00	0.00	1.00	0.00	0.00	1.00	2.00	HF
Bar Kaev	Ke Jong	160124	1603021200				Leu Horn			516.00	2014	12	2.00	0.00	0.00	1.00	1.00	0.00	1.00	0.00	0.00	0.00	1.00	0.00	0.00	0.00	2.00	HF
Bar Kaev	Ke Jong	160124	1603030501				BorKeo Chas			846.00	2013	09	1.00	0.00	0.00	0.00	1.00	0.00	0.00	0.00	0.00	0.00	1.00	0.00	0.00	0.00	1.00	HF
Veun Sai	Kok Lak	160134	1609070100	3436	N	3436	La Lai	14.022560989174	106.850835843582	391.00	2012	01	2.00	0.00	1.00	0.00	1.00	1.00	0.00	0.00	1.00	0.00	0.00	0.00	0.00	1.00	1.00	HF
Veun Sai	Kok Lak	160134	1609070100	3436	N	3436	La Lai	14.022560989174	106.850835843582	391.00	2014	01	1.00	0.00	1.00	0.00	0.00	0.00	0.00	0.00	0.00	0.00	1.00	0.00	0.00	0.00	1.00	HF
Veun Sai	Kok Lak	160134	1609070100	3436	N	3436	La Lai	14.022560989174	106.850835843582	391.00	2012	02	1.00	0.00	1.00	0.00	0.00	0.00	1.00	0.00	0.00	0.00	0.00	0.00	0.00	0.00	1.00	HF
Veun Sai	Kok Lak	160134	1609070100	3436	N	3436	La Lai	14.022560989174	106.850835843582	391.00	2012	05	2.00	0.00	2.00	0.00	0.00	0.00	0.00	1.00	1.00	0.00	0.00	0.00	0.00	1.00	1.00	HF
Veun Sai	Kok Lak	160134	1609070100	3436	N	3436	La Lai	14.022560989174	106.850835843582	391.00	2014	06	1.00	0.00	1.00	0.00	0.00	0.00	0.00	0.00	0.00	0.00	1.00	0.00	0.00	0.00	1.00	HF
Veun Sai	Kok Lak	160134	1609070100	3436	N	3436	La Lai	14.022560989174	106.850835843582	391.00	2014	07	1.00	0.00	1.00	0.00	0.00	0.00	0.00	0.00	0.00	0.00	1.00	0.00	0.00	0.00	1.00	HF
Veun Sai	Kok Lak	160134	1609070100	3436	N	3436	La Lai	14.022560989174	106.850835843582	391.00	2012	08	1.00	0.00	1.00	0.00	0.00	0.00	0.00	0.00	0.00	0.00	1.00	0.00	0.00	0.00	1.00	HF
Veun Sai	Kok Lak	160134	1609070100	3436	N	3436	La Lai	14.022560989174	106.850835843582	391.00	2012	09	1.00	0.00	1.00	0.00	0.00	0.00	0.00	1.00	0.00	0.00	0.00	0.00	0.00	1.00	0.00	HF
Veun Sai	Kok Lak	160134	1609070100	3436	N	3436	La Lai	14.022560989174	106.850835843582	391.00	2013	10	1.00	0.00	1.00	0.00	0.00	0.00	0.00	0.00	0.00	1.00	0.00	0.00	0.00	1.00	0.00	HF
Veun Sai	Kok Lak	160134	1609070100	3436	N	3436	La Lai	14.022560989174	106.850835843582	391.00	2013	11	1.00	0.00	1.00	0.00	0.00	0.00	0.00	0.00	0.00	1.00	0.00	0.00	0.00	1.00	0.00	HF
Veun Sai	Kok Lak	160134	1609070100	3436	N	3436	La Lai	14.022560989174	106.850835843582	391.00	2013	12	1.00	0.00	1.00	0.00	0.00	0.00	0.00	0.00	1.00	0.00	0.00	0.00	0.00	0.00	1.00	HF
Veun Sai	Kok Lak	160134	1609070100	3436	N	3436	La Lai	14.022560989174	106.850835843582	391.00	2014	12	3.00	0.00	2.00	0.00	1.00	0.00	0.00	0.00	0.00	0.00	3.00	0.00	0.00	0.00	3.00	HF
Veun Sai	Kok Lak	160134	1609070200	3444	N	3436	Rak	14.0144399646191	106.849160165643	539.00	2012	01	8.00	0.00	6.00	0.00	2.00	2.00	0.00	3.00	2.00	1.00	0.00	0.00	0.00	6.00	2.00	HF
Veun Sai	Kok Lak	160134	1609070200	3444	N	3436	Rak	14.0144399646191	106.849160165643	539.00	2013	01	1.00	0.00	1.00	0.00	0.00	0.00	0.00	0.00	1.00	0.00	0.00	0.00	0.00	0.00	1.00	HF
Veun Sai	Kok Lak	160134	1609070200	3444	N	3436	Rak	14.0144399646191	106.849160165643	539.00	2014	01	5.00	0.00	5.00	0.00	0.00	0.00	0.00	2.00	0.00	3.00	0.00	0.00	0.00	5.00	0.00	HF
Veun Sai	Kok Lak	160134	1609070200	3444	N	3436	Rak	14.0144399646191	106.849160165643	539.00	2012	02	4.00	0.00	2.00	0.00	2.00	0.00	2.00	1.00	1.00	0.00	0.00	0.00	0.00	1.00	3.00	HF
Veun Sai	Kok Lak	160134	1609070200	3444	N	3436	Rak	14.0144399646191	106.849160165643	539.00	2013	02	2.00	0.00	2.00	0.00	0.00	0.00	1.00	0.00	1.00	0.00	0.00	0.00	0.00	0.00	2.00	HF
Veun Sai	Kok Lak	160134	1609070200	3444	N	3436	Rak	14.0144399646191	106.849160165643	539.00	2014	02	3.00	0.00	3.00	0.00	0.00	0.00	0.00	2.00	0.00	0.00	1.00	0.00	0.00	2.00	1.00	HF
Veun Sai	Kok Lak	160134	1609070200	3444	N	3436	Rak	14.0144399646191	106.849160165643	539.00	2012	03	3.00	0.00	1.00	0.00	2.00	2.00	0.00	1.00	0.00	0.00	0.00	0.00	0.00	3.00	0.00	HF
Veun Sai	Kok Lak	160134	1609070200	3444	N	3436	Rak	14.0144399646191	106.849160165643	539.00	2013	03	2.00	0.00	2.00	0.00	0.00	0.00	0.00	0.00	1.00	0.00	1.00	0.00	0.00	0.00	2.00	HF
Veun Sai	Kok Lak	160134	1609070200	3444	N	3436	Rak	14.0144399646191	106.849160165643	539.00	2014	03	2.00	0.00	2.00	0.00	0.00	0.00	0.00	0.00	0.00	1.00	1.00	0.00	0.00	1.00	1.00	HF
Veun Sai	Kok Lak	160134	1609070200	3444	N	3436	Rak	14.0144399646191	106.849160165643	539.00	2012	04	2.00	0.00	1.00	0.00	1.00	0.00	1.00	0.00	1.00	0.00	0.00	0.00	0.00	0.00	2.00	HF
Veun Sai	Kok Lak	160134	1609070200	3444	N	3436	Rak	14.0144399646191	106.849160165643	539.00	2013	04	2.00	0.00	2.00	0.00	0.00	0.00	0.00	0.00	1.00	0.00	1.00	0.00	0.00	0.00	2.00	HF
Veun Sai	Kok Lak	160134	1609070200	3444	N	3436	Rak	14.0144399646191	106.849160165643	539.00	2014	04	1.00	0.00	1.00	0.00	0.00	0.00	0.00	0.00	1.00	0.00	0.00	0.00	0.00	0.00	1.00	HF
Veun Sai	Kok Lak	160134	1609070200	3444	N	3436	Rak	14.0144399646191	106.849160165643	539.00	2012	05	2.00	0.00	1.00	0.00	1.00	0.00	0.00	2.00	0.00	0.00	0.00	0.00	0.00	2.00	0.00	HF
Veun Sai	Kok Lak	160134	1609070200	3444	N	3436	Rak	14.0144399646191	106.849160165643	539.00	2013	05	1.00	0.00	1.00	0.00	0.00	0.00	0.00	0.00	0.00	0.00	1.00	0.00	0.00	0.00	1.00	HF
Veun Sai	Kok Lak	160134	1609070200	3444	N	3436	Rak	14.0144399646191	106.849160165643	539.00	2014	05	6.00	0.00	6.00	0.00	0.00	0.00	1.00	0.00	1.00	0.00	4.00	0.00	0.00	0.00	6.00	HF
Veun Sai	Kok Lak	160134	1609070200	3444	N	3436	Rak	14.0144399646191	106.849160165643	539.00	2012	06	3.00	0.00	2.00	0.00	1.00	0.00	0.00	1.00	1.00	0.00	1.00	0.00	0.00	1.00	2.00	HF
Veun Sai	Kok Lak	160134	1609070200	3444	N	3436	Rak	14.0144399646191	106.849160165643	539.00	2013	06	5.00	0.00	2.00	2.00	1.00	0.00	0.00	0.00	0.00	0.00	3.00	0.00	2.00	0.00	5.00	HF
Veun Sai	Kok Lak	160134	1609070200	3444	N	3436	Rak	14.0144399646191	106.849160165643	539.00	2014	06	2.00	0.00	2.00	0.00	0.00	0.00	0.00	0.00	0.00	0.00	1.00	0.00	1.00	0.00	2.00	HF
Veun Sai	Kok Lak	160134	1609070200	3444	N	3436	Rak	14.0144399646191	106.849160165643	539.00	2012	07	7.00	0.00	7.00	0.00	0.00	0.00	0.00	0.00	4.00	0.00	3.00	0.00	0.00	0.00	7.00	HF
Veun Sai	Kok Lak	160134	1609070200	3444	N	3436	Rak	14.0144399646191	106.849160165643	539.00	2013	07	3.00	0.00	3.00	0.00	0.00	0.00	0.00	0.00	0.00	1.00	1.00	0.00	1.00	1.00	2.00	HF
Veun Sai	Kok Lak	160134	1609070200	3444	N	3436	Rak	14.0144399646191	106.849160165643	539.00	2012	08	1.00	0.00	1.00	0.00	0.00	0.00	0.00	0.00	0.00	0.00	0.00	0.00	1.00	0.00	1.00	HF
Veun Sai	Kok Lak	160134	1609070200	3444	N	3436	Rak	14.0144399646191	106.849160165643	539.00	2014	08	2.00	0.00	2.00	0.00	0.00	0.00	1.00	1.00	0.00	0.00	0.00	0.00	0.00	1.00	1.00	HF
Veun Sai	Kok Lak	160134	1609070200	3444	N	3436	Rak	14.0144399646191	106.849160165643	539.00	2012	09	4.00	0.00	4.00	0.00	0.00	0.00	0.00	1.00	2.00	1.00	0.00	0.00	0.00	2.00	2.00	HF
Veun Sai	Kok Lak	160134	1609070200	3444	N	3436	Rak	14.0144399646191	106.849160165643	539.00	2013	09	1.00	0.00	1.00	0.00	0.00	0.00	0.00	0.00	0.00	1.00	0.00	0.00	0.00	1.00	0.00	HF
Veun Sai	Kok Lak	160134	1609070200	3444	N	3436	Rak	14.0144399646191	106.849160165643	539.00	2014	09	2.00	0.00	2.00	0.00	0.00	0.00	0.00	0.00	0.00	0.00	2.00	0.00	0.00	0.00	2.00	HF
Veun Sai	Kok Lak	160134	1609070200	3444	N	3436	Rak	14.0144399646191	106.849160165643	539.00	2012	10	1.00	0.00	1.00	0.00	0.00	0.00	0.00	0.00	0.00	0.00	1.00	0.00	0.00	0.00	1.00	HF
Veun Sai	Kok Lak	160134	1609070200	3444	N	3436	Rak	14.0144399646191	106.849160165643	539.00	2013	10	1.00	0.00	1.00	0.00	0.00	0.00	0.00	1.00	0.00	0.00	0.00	0.00	0.00	1.00	0.00	HF
Veun Sai	Kok Lak	160134	1609070200	3444	N	3436	Rak	14.0144399646191	106.849160165643	539.00	2014	10	3.00	0.00	3.00	0.00	0.00	0.00	0.00	1.00	0.00	0.00	2.00	0.00	0.00	1.00	2.00	HF
Veun Sai	Kok Lak	160134	1609070200	3444	N	3436	Rak	14.0144399646191	106.849160165643	539.00	2012	11	2.00	0.00	2.00	0.00	0.00	0.00	0.00	2.00	0.00	0.00	0.00	0.00	0.00	2.00	0.00	HF
Veun Sai	Kok Lak	160134	1609070200	3444	N	3436	Rak	14.0144399646191	106.849160165643	539.00	2013	11	7.00	0.00	7.00	0.00	0.00	0.00	0.00	0.00	1.00	2.00	4.00	0.00	0.00	2.00	5.00	HF
Veun Sai	Kok Lak	160134	1609070200	3444	N	3436	Rak	14.0144399646191	106.849160165643	539.00	2012	12	1.00	0.00	1.00	0.00	0.00	0.00	0.00	0.00	1.00	0.00	0.00	0.00	0.00	0.00	1.00	HF
Veun Sai	Kok Lak	160134	1609070200	3444	N	3436	Rak	14.0144399646191	106.849160165643	539.00	2013	12	3.00	0.00	3.00	0.00	0.00	0.00	0.00	0.00	0.00	0.00	0.00	1.00	2.00	1.00	2.00	HF
Veun Sai	Kok Lak	160134	1609070200	3444	N	3436	Rak	14.0144399646191	106.849160165643	539.00	2014	12	6.00	0.00	4.00	0.00	2.00	0.00	1.00	0.00	2.00	0.00	3.00	0.00	0.00	0.00	6.00	HF
Veun Sai	Kok Lak	160134	1609070300	3437	N	3437	La Meuy	14.0077284251763	106.846407526423	522.00	2014	01	2.00	0.00	2.00	0.00	0.00	0.00	0.00	1.00	0.00	0.00	1.00	0.00	0.00	1.00	1.00	HF
Veun Sai	Kok Lak	160134	1609070300	3437	N	3437	La Meuy	14.0077284251763	106.846407526423	522.00	2013	02	1.00	0.00	1.00	0.00	0.00	0.00	0.00	0.00	0.00	1.00	0.00	0.00	0.00	1.00	0.00	HF
Veun Sai	Kok Lak	160134	1609070300	3437	N	3437	La Meuy	14.0077284251763	106.846407526423	522.00	2013	03	1.00	0.00	1.00	0.00	0.00	0.00	0.00	0.00	0.00	0.00	1.00	0.00	0.00	0.00	1.00	HF
Veun Sai	Kok Lak	160134	1609070300	3437	N	3437	La Meuy	14.0077284251763	106.846407526423	522.00	2014	03	1.00	0.00	1.00	0.00	0.00	0.00	0.00	0.00	0.00	0.00	1.00	0.00	0.00	0.00	1.00	HF
Veun Sai	Kok Lak	160134	1609070300	3437	N	3437	La Meuy	14.0077284251763	106.846407526423	522.00	2012	04	3.00	0.00	3.00	0.00	0.00	0.00	0.00	2.00	0.00	0.00	1.00	0.00	0.00	2.00	1.00	HF
Veun Sai	Kok Lak	160134	1609070300	3437	N	3437	La Meuy	14.0077284251763	106.846407526423	522.00	2013	06	1.00	0.00	1.00	0.00	0.00	0.00	0.00	0.00	0.00	1.00	0.00	0.00	0.00	1.00	0.00	HF
Veun Sai	Kok Lak	160134	1609070300	3437	N	3437	La Meuy	14.0077284251763	106.846407526423	522.00	2012	07	4.00	0.00	4.00	0.00	0.00	0.00	0.00	0.00	0.00	0.00	4.00	0.00	0.00	0.00	4.00	HF
Veun Sai	Kok Lak	160134	1609070300	3437	N	3437	La Meuy	14.0077284251763	106.846407526423	522.00	2014	08	3.00	0.00	3.00	0.00	0.00	0.00	0.00	1.00	1.00	0.00	1.00	0.00	0.00	1.00	2.00	HF
Veun Sai	Kok Lak	160134	1609070300	3437	N	3437	La Meuy	14.0077284251763	106.846407526423	522.00	2013	10	1.00	0.00	1.00	0.00	0.00	0.00	0.00	0.00	0.00	1.00	0.00	0.00	0.00	1.00	0.00	HF
Veun Sai	Kok Lak	160134	1609070300	3437	N	3437	La Meuy	14.0077284251763	106.846407526423	522.00	2014	10	1.00	0.00	1.00	0.00	0.00	0.00	0.00	0.00	0.00	0.00	1.00	0.00	0.00	0.00	1.00	HF
Veun Sai	Kok Lak	160134	1609070300	3437	N	3437	La Meuy	14.0077284251763	106.846407526423	522.00	2013	11	2.00	0.00	2.00	0.00	0.00	0.00	0.00	0.00	0.00	1.00	1.00	0.00	0.00	1.00	1.00	HF
Veun Sai	Kok Lak	160134	1609070300	3437	N	3437	La Meuy	14.0077284251763	106.846407526423	522.00	2014	12	2.00	0.00	2.00	0.00	0.00	0.00	0.00	0.00	0.00	1.00	1.00	0.00	0.00	1.00	1.00	HF
Veun Sai	Kok Lak	160134	1609070400	3447	Y	3447	Trak	14.0281701259543	106.852560228514	260.00	2012	01	1.00	0.00	1.00	0.00	0.00	0.00	0.00	0.00	0.00	0.00	0.00	0.00	1.00	0.00	1.00	HF
Veun Sai	Kok Lak	160134	1609070400	3447	Y	3447	Trak	14.0281701259543	106.852560228514	260.00	2013	01	2.00	0.00	2.00	0.00	0.00	0.00	0.00	0.00	1.00	1.00	0.00	0.00	0.00	1.00	1.00	HF
Veun Sai	Kok Lak	160134	1609070400	3447	Y	3447	Trak	14.0281701259543	106.852560228514	260.00	2012	04	1.00	0.00	1.00	0.00	0.00	0.00	0.00	1.00	0.00	0.00	0.00	0.00	0.00	1.00	0.00	HF
Veun Sai	Kok Lak	160134	1609070400	3447	Y	3447	Trak	14.0281701259543	106.852560228514	260.00	2012	08	1.00	0.00	1.00	0.00	0.00	0.00	0.00	1.00	0.00	0.00	0.00	0.00	0.00	1.00	0.00	HF
Veun Sai	Kok Lak	160134	1609070400	3447	Y	3447	Trak	14.0281701259543	106.852560228514	260.00	2013	08	1.00	0.00	1.00	0.00	0.00	0.00	0.00	0.00	0.00	1.00	0.00	0.00	0.00	1.00	0.00	HF
Veun Sai	Kok Lak	160134	1609070400	3447	Y	3447	Trak	14.0281701259543	106.852560228514	260.00	2012	09	3.00	0.00	3.00	0.00	0.00	1.00	1.00	0.00	1.00	0.00	0.00	0.00	0.00	1.00	2.00	HF
Veun Sai	Kok Lak	160134	1609070400	3447	Y	3447	Trak	14.0281701259543	106.852560228514	260.00	2012	10	1.00	0.00	1.00	0.00	0.00	0.00	0.00	0.00	0.00	0.00	1.00	0.00	0.00	0.00	1.00	HF
Veun Sai	Kok Lak	160134	1609100300				I Tub	13.993706	106.759445	401.00	2013	01	2.00	0.00	2.00	0.00	0.00	0.00	0.00	0.00	0.00	0.00	2.00	0.00	0.00	0.00	2.00	HF
Veun Sai	Kok Lak	160134	1609100300				I Tub	13.993706	106.759445	401.00	2013	02	1.00	0.00	1.00	0.00	0.00	0.00	0.00	1.00	0.00	0.00	0.00	0.00	0.00	1.00	0.00	HF
Veun Sai	Kok Lak	160134	1609100300				I Tub	13.993706	106.759445	401.00	2012	10	1.00	0.00	1.00	0.00	0.00	0.00	0.00	0.00	0.00	0.00	1.00	0.00	0.00	0.00	1.00	HF
Veun Sai	Kok Lak	160134	1609100600	3435	N	3435	Kang Nak	13.9936258539121	106.824183325429	586.00	2012	02	1.00	0.00	0.00	0.00	1.00	0.00	0.00	0.00	0.00	1.00	0.00	0.00	0.00	1.00	0.00	HF
Veun Sai	Kok Lak	160134	1609100600	3435	N	3435	Kang Nak	13.9936258539121	106.824183325429	586.00	2012	06	5.00	0.00	5.00	0.00	0.00	1.00	0.00	1.00	1.00	2.00	0.00	0.00	0.00	4.00	1.00	HF
Ban Lung	Kounmum	160111	1602010200				Phum Pir (Kachanh)	13.74161	106.986808	2833.00	2013	01	1.00	0.00	0.00	0.00	1.00	0.00	0.00	0.00	0.00	0.00	1.00	0.00	0.00	0.00	1.00	HF
Ban Lung	Kounmum	160111	1602020100				Phum Muoy (Labansiek)	13.73875	106.991749	10534.00	2013	01	1.00	0.00	1.00	0.00	0.00	0.00	0.00	0.00	0.00	0.00	0.00	1.00	0.00	1.00	0.00	HF
Koun Mom	Kounmum	160111	1604010100				Srae Pok Thum	13.440699	106.869333	761.00	2014	03	1.00	0.00	0.00	0.00	1.00	0.00	0.00	0.00	1.00	0.00	0.00	0.00	0.00	0.00	1.00	HF
Koun Mom	Kounmum	160111	1604010100				Srae Pok Thum	13.440699	106.869333	761.00	2013	06	1.00	0.00	0.00	0.00	1.00	0.00	0.00	0.00	0.00	0.00	1.00	0.00	0.00	0.00	1.00	HF
Koun Mom	Kounmum	160111	1604010100				Srae Pok Thum	13.440699	106.869333	761.00	2014	06	1.00	0.00	0.00	0.00	1.00	0.00	0.00	0.00	0.00	0.00	1.00	0.00	0.00	0.00	1.00	HF
Koun Mom	Kounmum	160111	1604010100				Srae Pok Thum	13.440699	106.869333	761.00	2014	07	1.00	0.00	0.00	1.00	0.00	0.00	0.00	0.00	0.00	1.00	0.00	0.00	0.00	1.00	0.00	HF
Koun Mom	Kounmum	160111	1604010100				Srae Pok Thum	13.440699	106.869333	761.00	2011	08	1.00	0.00	0.00	0.00	1.00	0.00	0.00	1.00	0.00	0.00	0.00	0.00	0.00	1.00	0.00	HF
Koun Mom	Kounmum	160111	1604010100				Srae Pok Thum	13.440699	106.869333	761.00	2014	08	1.00	0.00	0.00	0.00	1.00	0.00	0.00	0.00	1.00	0.00	0.00	0.00	0.00	0.00	1.00	HF
Koun Mom	Kounmum	160111	1604010100				Srae Pok Thum	13.440699	106.869333	761.00	2010	09	1.00	0.00	0.00	1.00	0.00	1.00	0.00	0.00	0.00	0.00	0.00	0.00	0.00	1.00	0.00	HF
Koun Mom	Kounmum	160111	1604010100				Srae Pok Thum	13.440699	106.869333	761.00	2014	09	2.00	0.00	0.00	1.00	1.00	0.00	0.00	0.00	0.00	1.00	1.00	0.00	0.00	1.00	1.00	HF
Koun Mom	Kounmum	160111	1604010100				Srae Pok Thum	13.440699	106.869333	761.00	2010	10	1.00	0.00	1.00	0.00	0.00	0.00	0.00	0.00	0.00	0.00	1.00	0.00	0.00	0.00	1.00	HF
Koun Mom	Kounmum	160111	1604010100				Srae Pok Thum	13.440699	106.869333	761.00	2014	10	3.00	0.00	0.00	2.00	1.00	0.00	0.00	0.00	0.00	0.00	3.00	0.00	0.00	0.00	3.00	HF
Koun Mom	Kounmum	160111	1604010100				Srae Pok Thum	13.440699	106.869333	761.00	2013	11	1.00	0.00	0.00	0.00	1.00	0.00	0.00	0.00	0.00	0.00	1.00	0.00	0.00	0.00	1.00	HF
Koun Mom	Kounmum	160111	1604010100				Srae Pok Thum	13.440699	106.869333	761.00	2014	11	2.00	0.00	0.00	1.00	1.00	0.00	0.00	0.00	0.00	0.00	2.00	0.00	0.00	0.00	2.00	HF
Koun Mom	Kounmum	160111	1604010100				Srae Pok Thum	13.440699	106.869333	761.00	2011	12	1.00	0.00	0.00	0.00	1.00	0.00	0.00	0.00	0.00	0.00	1.00	0.00	0.00	0.00	1.00	HF
Koun Mom	Kounmum	160111	1604010200				Srae Pok Touch	13.476608	106.871689	511.00	2011	05	1.00	0.00	0.00	0.00	1.00	0.00	1.00	0.00	0.00	0.00	0.00	0.00	0.00	0.00	1.00	HF
Koun Mom	Kounmum	160111	1604010200				Srae Pok Touch	13.476608	106.871689	511.00	2010	09	1.00	0.00	0.00	0.00	1.00	0.00	0.00	1.00	0.00	0.00	0.00	0.00	0.00	1.00	0.00	HF
Koun Mom	Kounmum	160111	1604010200				Srae Pok Touch	13.476608	106.871689	511.00	2014	09	2.00	0.00	1.00	1.00	0.00	0.00	0.00	0.00	0.00	0.00	2.00	0.00	0.00	0.00	2.00	HF
Koun Mom	Kounmum	160111	1604010200				Srae Pok Touch	13.476608	106.871689	511.00	2013	10	1.00	0.00	0.00	1.00	0.00	0.00	0.00	0.00	1.00	0.00	0.00	0.00	0.00	0.00	1.00	HF
Koun Mom	Kounmum	160111	1604010200				Srae Pok Touch	13.476608	106.871689	511.00	2014	10	1.00	0.00	0.00	0.00	1.00	0.00	0.00	0.00	0.00	0.00	1.00	0.00	0.00	0.00	1.00	HF
Koun Mom	Kounmum	160111	1604010200				Srae Pok Touch	13.476608	106.871689	511.00	2012	12	1.00	0.00	0.00	0.00	1.00	0.00	0.00	0.00	0.00	0.00	1.00	0.00	0.00	0.00	1.00	HF
Koun Mom	Kounmum	160111	1604020100				Phum Muoy (Srae Angkrorng)	13.46569	106.645032	430.00	2014	04	1.00	0.00	0.00	0.00	1.00	0.00	0.00	0.00	0.00	0.00	1.00	0.00	0.00	0.00	1.00	HF
Koun Mom	Kounmum	160111	1604020100				Phum Muoy (Srae Angkrorng)	13.46569	106.645032	430.00	2012	06	1.00	0.00	1.00	0.00	0.00	0.00	0.00	0.00	0.00	0.00	1.00	0.00	0.00	0.00	1.00	HF
Koun Mom	Kounmum	160111	1604020100				Phum Muoy (Srae Angkrorng)	13.46569	106.645032	430.00	2013	06	2.00	0.00	0.00	1.00	1.00	0.00	0.00	0.00	0.00	1.00	1.00	0.00	0.00	1.00	1.00	HF
Koun Mom	Kounmum	160111	1604020100				Phum Muoy (Srae Angkrorng)	13.46569	106.645032	430.00	2014	07	2.00	0.00	0.00	0.00	2.00	0.00	0.00	0.00	1.00	0.00	1.00	0.00	0.00	0.00	2.00	HF
Koun Mom	Kounmum	160111	1604020100				Phum Muoy (Srae Angkrorng)	13.46569	106.645032	430.00	2012	08	1.00	0.00	0.00	0.00	1.00	0.00	0.00	0.00	0.00	0.00	1.00	0.00	0.00	0.00	1.00	HF
Koun Mom	Kounmum	160111	1604020100				Phum Muoy (Srae Angkrorng)	13.46569	106.645032	430.00	2013	08	2.00	0.00	0.00	2.00	0.00	0.00	0.00	0.00	0.00	1.00	1.00	0.00	0.00	1.00	1.00	HF
Koun Mom	Kounmum	160111	1604020100				Phum Muoy (Srae Angkrorng)	13.46569	106.645032	430.00	2012	09	1.00	0.00	0.00	1.00	0.00	0.00	0.00	1.00	0.00	0.00	0.00	0.00	0.00	1.00	0.00	HF
Koun Mom	Kounmum	160111	1604020100				Phum Muoy (Srae Angkrorng)	13.46569	106.645032	430.00	2011	10	1.00	0.00	0.00	0.00	1.00	0.00	0.00	0.00	0.00	0.00	1.00	0.00	0.00	0.00	1.00	HF
Koun Mom	Kounmum	160111	1604020100				Phum Muoy (Srae Angkrorng)	13.46569	106.645032	430.00	2012	10	1.00	0.00	1.00	0.00	0.00	0.00	0.00	0.00	0.00	1.00	0.00	0.00	0.00	1.00	0.00	HF
Koun Mom	Kounmum	160111	1604020100				Phum Muoy (Srae Angkrorng)	13.46569	106.645032	430.00	2012	11	1.00	0.00	1.00	0.00	0.00	0.00	0.00	0.00	0.00	0.00	1.00	0.00	0.00	0.00	1.00	HF
Koun Mom	Kounmum	160111	1604020100				Phum Muoy (Srae Angkrorng)	13.46569	106.645032	430.00	2013	12	2.00	0.00	0.00	1.00	1.00	0.00	0.00	0.00	1.00	0.00	1.00	0.00	0.00	0.00	2.00	HF
Koun Mom	Kounmum	160111	1604020100				Phum Muoy (Srae Angkrorng)	13.46569	106.645032	430.00	2014	12	1.00	0.00	0.00	1.00	0.00	0.00	0.00	0.00	0.00	0.00	1.00	0.00	0.00	0.00	1.00	HF
Koun Mom	Kounmum	160111	1604020200				Phum Pir (Srae Angkrorng)	13.461585	106.641199	551.00	2013	05	1.00	0.00	0.00	1.00	0.00	0.00	0.00	0.00	0.00	0.00	1.00	0.00	0.00	0.00	1.00	HF
Koun Mom	Kounmum	160111	1604020200				Phum Pir (Srae Angkrorng)	13.461585	106.641199	551.00	2013	08	1.00	0.00	1.00	0.00	0.00	0.00	0.00	0.00	0.00	0.00	1.00	0.00	0.00	0.00	1.00	HF
Koun Mom	Kounmum	160111	1604020200				Phum Pir (Srae Angkrorng)	13.461585	106.641199	551.00	2014	08	1.00	0.00	0.00	1.00	0.00	0.00	0.00	0.00	0.00	0.00	1.00	0.00	0.00	0.00	1.00	HF
Koun Mom	Kounmum	160111	1604020200				Phum Pir (Srae Angkrorng)	13.461585	106.641199	551.00	2014	09	1.00	0.00	1.00	0.00	0.00	0.00	0.00	0.00	0.00	0.00	1.00	0.00	0.00	0.00	1.00	HF
Koun Mom	Kounmum	160111	1604020200				Phum Pir (Srae Angkrorng)	13.461585	106.641199	551.00	2014	11	1.00	0.00	0.00	0.00	1.00	0.00	0.00	0.00	0.00	0.00	1.00	0.00	0.00	0.00	1.00	HF
Koun Mom	Kounmum	160111	1604020200				Phum Pir (Srae Angkrorng)	13.461585	106.641199	551.00	2014	12	1.00	0.00	0.00	0.00	1.00	0.00	0.00	0.00	0.00	0.00	1.00	0.00	0.00	0.00	1.00	HF
Koun Mom	Kounmum	160111	1604020300				Phum Bei (Srae Angkrorng)	13.458333	106.636725	557.00	2014	01	1.00	0.00	0.00	0.00	1.00	0.00	0.00	0.00	0.00	0.00	1.00	0.00	0.00	0.00	1.00	HF
Koun Mom	Kounmum	160111	1604020300				Phum Bei (Srae Angkrorng)	13.458333	106.636725	557.00	2013	04	1.00	0.00	0.00	0.00	1.00	0.00	0.00	0.00	0.00	0.00	1.00	0.00	0.00	0.00	1.00	HF
Koun Mom	Kounmum	160111	1604020300				Phum Bei (Srae Angkrorng)	13.458333	106.636725	557.00	2014	04	1.00	0.00	0.00	1.00	0.00	0.00	0.00	0.00	1.00	0.00	0.00	0.00	0.00	0.00	1.00	HF
Koun Mom	Kounmum	160111	1604020300				Phum Bei (Srae Angkrorng)	13.458333	106.636725	557.00	2014	06	1.00	0.00	0.00	0.00	1.00	0.00	0.00	0.00	0.00	0.00	1.00	0.00	0.00	0.00	1.00	HF
Koun Mom	Kounmum	160111	1604020300				Phum Bei (Srae Angkrorng)	13.458333	106.636725	557.00	2014	07	2.00	0.00	0.00	0.00	2.00	0.00	0.00	0.00	0.00	0.00	2.00	0.00	0.00	0.00	2.00	HF
Koun Mom	Kounmum	160111	1604020300				Phum Bei (Srae Angkrorng)	13.458333	106.636725	557.00	2013	08	1.00	0.00	0.00	0.00	1.00	0.00	0.00	0.00	0.00	0.00	1.00	0.00	0.00	0.00	1.00	HF
Koun Mom	Kounmum	160111	1604020300				Phum Bei (Srae Angkrorng)	13.458333	106.636725	557.00	2013	10	3.00	0.00	1.00	1.00	1.00	0.00	0.00	0.00	1.00	0.00	2.00	0.00	0.00	0.00	3.00	HF
Koun Mom	Kounmum	160111	1604020300				Phum Bei (Srae Angkrorng)	13.458333	106.636725	557.00	2013	11	1.00	0.00	0.00	0.00	1.00	0.00	0.00	0.00	0.00	0.00	1.00	0.00	0.00	0.00	1.00	HF
Koun Mom	Kounmum	160111	1604020300				Phum Bei (Srae Angkrorng)	13.458333	106.636725	557.00	2014	11	4.00	0.00	1.00	1.00	2.00	1.00	0.00	0.00	0.00	1.00	2.00	0.00	0.00	2.00	2.00	HF
Koun Mom	Kounmum	160111	1604020300				Phum Bei (Srae Angkrorng)	13.458333	106.636725	557.00	2013	12	1.00	0.00	0.00	0.00	1.00	0.00	0.00	0.00	0.00	0.00	1.00	0.00	0.00	0.00	1.00	HF
Koun Mom	Kounmum	160111	1604020300				Phum Bei (Srae Angkrorng)	13.458333	106.636725	557.00	2014	12	3.00	0.00	0.00	0.00	3.00	0.00	0.00	0.00	0.00	0.00	3.00	0.00	0.00	0.00	3.00	HF
Koun Mom	Kounmum	160111	1604020400				Phum Boun (Worker)			150.00	2014	09	1.00	0.00	0.00	0.00	1.00	1.00	0.00	0.00	0.00	0.00	0.00	0.00	0.00	1.00	0.00	HF
Koun Mom	Kounmum	160111	1604020400				Phum Boun (Worker)			150.00	2014	10	3.00	0.00	0.00	1.00	2.00	0.00	0.00	0.00	0.00	0.00	3.00	0.00	0.00	0.00	3.00	HF
Koun Mom	Kounmum	160111	1604020400				Phum Boun (Worker)			150.00	2014	11	2.00	0.00	1.00	1.00	0.00	0.00	0.00	0.00	0.00	0.00	1.00	0.00	1.00	0.00	2.00	HF
Koun Mom	Kounmum	160111	1604020400				Phum Boun (Worker)			150.00	2014	12	2.00	0.00	0.00	0.00	2.00	0.00	0.00	0.00	0.00	0.00	2.00	0.00	0.00	0.00	2.00	HF
Koun Mom	Kounmum	160111	1604020500								2012	08	1.00	0.00	1.00	0.00	0.00	0.00	0.00	0.00	0.00	0.00	1.00	0.00	0.00	0.00	1.00	HF
Koun Mom	Kounmum	160111	1604030400				Soek	13.661219	106.917527	466.00	2014	02	1.00	0.00	0.00	0.00	1.00	0.00	0.00	0.00	0.00	1.00	0.00	0.00	0.00	1.00	0.00	HF
Koun Mom	Kounmum	160111	1604030400				Soek	13.661219	106.917527	466.00	2012	08	3.00	0.00	0.00	1.00	2.00	0.00	0.00	1.00	0.00	2.00	0.00	0.00	0.00	3.00	0.00	HF
Koun Mom	Kounmum	160111	1604030600								2010	10	3.00	0.00	1.00	1.00	1.00	0.00	0.00	0.00	1.00	1.00	1.00	0.00	0.00	1.00	2.00	HF
Koun Mom	Kounmum	160111	1604030600								2012	11	1.00	0.00	1.00	0.00	0.00	0.00	0.00	0.00	0.00	0.00	0.00	0.00	1.00	0.00	1.00	HF
Koun Mom	Kounmum	160111	1604040100				Teun	13.678563	106.858069	1153.00	2011	11	1.00	0.00	0.00	1.00	0.00	0.00	0.00	1.00	0.00	0.00	0.00	0.00	0.00	1.00	0.00	HF
Koun Mom	Kounmum	160111	1604040100				Teun	13.678563	106.858069	1153.00	2012	11	1.00	0.00	0.00	1.00	0.00	0.00	0.00	0.00	0.00	0.00	1.00	0.00	0.00	0.00	1.00	HF
Koun Mom	Kounmum	160111	1604040100				Teun	13.678563	106.858069	1153.00	2014	11	1.00	0.00	1.00	0.00	0.00	0.00	0.00	0.00	0.00	0.00	1.00	0.00	0.00	0.00	1.00	HF
Koun Mom	Kounmum	160111	1604040100				Teun	13.678563	106.858069	1153.00	2011	12	1.00	0.00	0.00	0.00	1.00	0.00	0.00	0.00	1.00	0.00	0.00	0.00	0.00	0.00	1.00	HF
Koun Mom	Kounmum	160111	1604040100				Teun	13.678563	106.858069	1153.00	2014	12	1.00	0.00	0.00	0.00	1.00	0.00	0.00	0.00	0.00	0.00	1.00	0.00	0.00	0.00	1.00	HF
Koun Mom	Kounmum	160111	1604040200				La En	13.616302	106.884352	742.00	2013	09	1.00	0.00	0.00	1.00	0.00	0.00	0.00	0.00	0.00	0.00	1.00	0.00	0.00	0.00	1.00	HF
Koun Mom	Kounmum	160111	1604040200				La En	13.616302	106.884352	742.00	2012	10	1.00	0.00	0.00	1.00	0.00	0.00	0.00	0.00	0.00	0.00	1.00	0.00	0.00	0.00	1.00	HF
Koun Mom	Kounmum	160111	1604040200				La En	13.616302	106.884352	742.00	2014	10	5.00	0.00	1.00	4.00	0.00	0.00	0.00	1.00	1.00	1.00	2.00	0.00	0.00	2.00	3.00	HF
Koun Mom	Kounmum	160111	1604040200				La En	13.616302	106.884352	742.00	2012	11	1.00	0.00	0.00	1.00	0.00	0.00	0.00	0.00	0.00	1.00	0.00	0.00	0.00	1.00	0.00	HF
Koun Mom	Kounmum	160111	1604040200				La En	13.616302	106.884352	742.00	2012	12	2.00	0.00	0.00	2.00	0.00	0.00	0.00	0.00	0.00	0.00	2.00	0.00	0.00	0.00	2.00	HF
Koun Mom	Kounmum	160111	1604040200				La En	13.616302	106.884352	742.00	2013	12	1.00	0.00	0.00	0.00	1.00	0.00	0.00	0.00	0.00	1.00	0.00	0.00	0.00	1.00	0.00	HF
Koun Mom	Kounmum	160111	1604040300	3238	N	3238	Ta Heuy	13.7072314998424	106.861431896413	628.00	2014	11	1.00	0.00	0.00	1.00	0.00	0.00	0.00	0.00	1.00	0.00	0.00	0.00	0.00	0.00	1.00	HF
Koun Mom	Kounmum	160111	1604040301	3225	N	3225	Meung Tang 1	13.6534047753161	106.793476405661	173.00	2014	09	2.00	0.00	1.00	1.00	0.00	0.00	0.00	0.00	0.00	0.00	2.00	0.00	0.00	0.00	2.00	HF
Koun Mom	Kounmum	160111	1604040400	3221	Y	3221	Kam Bak	13.6796404939777	106.843052186397	558.00	2011	01	1.00	0.00	0.00	0.00	1.00	0.00	0.00	0.00	0.00	0.00	0.00	0.00	1.00	0.00	1.00	HF
Koun Mom	Kounmum	160111	1604040500								2010	10	2.00	0.00	1.00	0.00	1.00	1.00	0.00	1.00	0.00	0.00	0.00	0.00	0.00	2.00	0.00	HF
Koun Mom	Kounmum	160111	1604040600	3223	N	3223	La En Chamkar 1	13.6193125618842	106.874334790972	182.00	2014	03	1.00	0.00	0.00	0.00	1.00	0.00	0.00	0.00	0.00	0.00	1.00	0.00	0.00	0.00	1.00	HF
Koun Mom	Kounmum	160111	1604050100				Phum Muoy (Trapeang Chres)	13.572834	106.737803	1410.00	2013	01	3.00	0.00	0.00	1.00	2.00	0.00	0.00	0.00	0.00	1.00	2.00	0.00	0.00	1.00	2.00	HF
Koun Mom	Kounmum	160111	1604050100				Phum Muoy (Trapeang Chres)	13.572834	106.737803	1410.00	2014	01	1.00	0.00	0.00	0.00	1.00	0.00	0.00	0.00	0.00	0.00	1.00	0.00	0.00	0.00	1.00	HF
Koun Mom	Kounmum	160111	1604050100				Phum Muoy (Trapeang Chres)	13.572834	106.737803	1410.00	2011	02	1.00	0.00	1.00	0.00	0.00	0.00	0.00	0.00	0.00	0.00	1.00	0.00	0.00	0.00	1.00	HF
Koun Mom	Kounmum	160111	1604050100				Phum Muoy (Trapeang Chres)	13.572834	106.737803	1410.00	2013	03	1.00	0.00	0.00	0.00	1.00	0.00	0.00	0.00	0.00	0.00	1.00	0.00	0.00	0.00	1.00	HF
Koun Mom	Kounmum	160111	1604050100				Phum Muoy (Trapeang Chres)	13.572834	106.737803	1410.00	2014	05	1.00	0.00	0.00	0.00	1.00	0.00	0.00	0.00	1.00	0.00	0.00	0.00	0.00	0.00	1.00	HF
Koun Mom	Kounmum	160111	1604050100				Phum Muoy (Trapeang Chres)	13.572834	106.737803	1410.00	2011	06	2.00	0.00	0.00	0.00	2.00	0.00	0.00	1.00	0.00	1.00	0.00	0.00	0.00	2.00	0.00	HF
Koun Mom	Kounmum	160111	1604050100				Phum Muoy (Trapeang Chres)	13.572834	106.737803	1410.00	2013	06	2.00	0.00	1.00	0.00	1.00	0.00	0.00	1.00	0.00	1.00	0.00	0.00	0.00	2.00	0.00	HF
Koun Mom	Kounmum	160111	1604050100				Phum Muoy (Trapeang Chres)	13.572834	106.737803	1410.00	2014	06	2.00	0.00	0.00	0.00	2.00	0.00	0.00	0.00	0.00	1.00	1.00	0.00	0.00	1.00	1.00	HF
Koun Mom	Kounmum	160111	1604050100				Phum Muoy (Trapeang Chres)	13.572834	106.737803	1410.00	2011	07	4.00	0.00	1.00	2.00	1.00	0.00	0.00	0.00	0.00	1.00	3.00	0.00	0.00	1.00	3.00	HF
Koun Mom	Kounmum	160111	1604050100				Phum Muoy (Trapeang Chres)	13.572834	106.737803	1410.00	2012	07	2.00	0.00	1.00	1.00	0.00	0.00	0.00	0.00	0.00	0.00	2.00	0.00	0.00	0.00	2.00	HF
Koun Mom	Kounmum	160111	1604050100				Phum Muoy (Trapeang Chres)	13.572834	106.737803	1410.00	2014	07	3.00	0.00	1.00	1.00	1.00	0.00	0.00	1.00	0.00	0.00	2.00	0.00	0.00	1.00	2.00	HF
Koun Mom	Kounmum	160111	1604050100				Phum Muoy (Trapeang Chres)	13.572834	106.737803	1410.00	2010	08	2.00	0.00	2.00	0.00	0.00	0.00	0.00	0.00	0.00	2.00	0.00	0.00	0.00	2.00	0.00	HF
Koun Mom	Kounmum	160111	1604050100				Phum Muoy (Trapeang Chres)	13.572834	106.737803	1410.00	2011	08	4.00	0.00	2.00	0.00	2.00	0.00	0.00	0.00	0.00	2.00	2.00	0.00	0.00	2.00	2.00	HF
Koun Mom	Kounmum	160111	1604050100				Phum Muoy (Trapeang Chres)	13.572834	106.737803	1410.00	2012	08	1.00	0.00	1.00	0.00	0.00	0.00	0.00	0.00	0.00	0.00	1.00	0.00	0.00	0.00	1.00	HF
Koun Mom	Kounmum	160111	1604050100				Phum Muoy (Trapeang Chres)	13.572834	106.737803	1410.00	2014	08	5.00	0.00	0.00	2.00	3.00	0.00	0.00	2.00	0.00	2.00	1.00	0.00	0.00	4.00	1.00	HF
Koun Mom	Kounmum	160111	1604050100				Phum Muoy (Trapeang Chres)	13.572834	106.737803	1410.00	2010	09	4.00	0.00	2.00	0.00	2.00	1.00	0.00	1.00	0.00	0.00	2.00	0.00	0.00	2.00	2.00	HF
Koun Mom	Kounmum	160111	1604050100				Phum Muoy (Trapeang Chres)	13.572834	106.737803	1410.00	2013	09	2.00	0.00	0.00	1.00	1.00	0.00	0.00	0.00	0.00	0.00	2.00	0.00	0.00	0.00	2.00	HF
Koun Mom	Kounmum	160111	1604050100				Phum Muoy (Trapeang Chres)	13.572834	106.737803	1410.00	2014	09	6.00	0.00	4.00	2.00	0.00	0.00	0.00	1.00	0.00	1.00	3.00	0.00	1.00	2.00	4.00	HF
Koun Mom	Kounmum	160111	1604050100				Phum Muoy (Trapeang Chres)	13.572834	106.737803	1410.00	2010	10	2.00	0.00	0.00	1.00	1.00	0.00	0.00	0.00	1.00	0.00	0.00	0.00	1.00	0.00	2.00	HF
Koun Mom	Kounmum	160111	1604050100				Phum Muoy (Trapeang Chres)	13.572834	106.737803	1410.00	2011	10	2.00	0.00	0.00	0.00	2.00	0.00	0.00	0.00	0.00	1.00	1.00	0.00	0.00	1.00	1.00	HF
Koun Mom	Kounmum	160111	1604050100				Phum Muoy (Trapeang Chres)	13.572834	106.737803	1410.00	2012	10	3.00	0.00	0.00	0.00	3.00	0.00	0.00	0.00	0.00	3.00	0.00	0.00	0.00	3.00	0.00	HF
Koun Mom	Kounmum	160111	1604050100				Phum Muoy (Trapeang Chres)	13.572834	106.737803	1410.00	2014	10	9.00	0.00	3.00	2.00	4.00	0.00	0.00	1.00	0.00	2.00	4.00	1.00	1.00	4.00	5.00	HF
Koun Mom	Kounmum	160111	1604050100				Phum Muoy (Trapeang Chres)	13.572834	106.737803	1410.00	2011	11	4.00	0.00	0.00	2.00	2.00	0.00	0.00	0.00	0.00	0.00	4.00	0.00	0.00	0.00	4.00	HF
Koun Mom	Kounmum	160111	1604050100				Phum Muoy (Trapeang Chres)	13.572834	106.737803	1410.00	2014	11	1.00	0.00	0.00	0.00	1.00	0.00	0.00	0.00	0.00	0.00	1.00	0.00	0.00	0.00	1.00	HF
Koun Mom	Kounmum	160111	1604050100				Phum Muoy (Trapeang Chres)	13.572834	106.737803	1410.00	2012	12	1.00	0.00	1.00	0.00	0.00	0.00	0.00	0.00	0.00	1.00	0.00	0.00	0.00	1.00	0.00	HF
Koun Mom	Kounmum	160111	1604050100				Phum Muoy (Trapeang Chres)	13.572834	106.737803	1410.00	2013	12	1.00	0.00	0.00	1.00	0.00	0.00	0.00	0.00	0.00	0.00	1.00	0.00	0.00	0.00	1.00	HF
Koun Mom	Kounmum	160111	1604050100				Phum Muoy (Trapeang Chres)	13.572834	106.737803	1410.00	2014	12	2.00	0.00	0.00	1.00	1.00	0.00	0.00	0.00	0.00	0.00	2.00	0.00	0.00	0.00	2.00	HF
Koun Mom	Kounmum	160111	1604050200				Phum Pir (Trapeang Chres)	13.574333	106.762372	742.00	2013	01	2.00	0.00	1.00	0.00	1.00	0.00	0.00	0.00	0.00	1.00	1.00	0.00	0.00	1.00	1.00	HF
Koun Mom	Kounmum	160111	1604050200				Phum Pir (Trapeang Chres)	13.574333	106.762372	742.00	2012	02	1.00	0.00	1.00	0.00	0.00	0.00	0.00	0.00	0.00	1.00	0.00	0.00	0.00	1.00	0.00	HF
Koun Mom	Kounmum	160111	1604050200				Phum Pir (Trapeang Chres)	13.574333	106.762372	742.00	2013	03	1.00	0.00	0.00	0.00	1.00	0.00	0.00	0.00	0.00	1.00	0.00	0.00	0.00	1.00	0.00	HF
Koun Mom	Kounmum	160111	1604050200				Phum Pir (Trapeang Chres)	13.574333	106.762372	742.00	2012	05	1.00	0.00	0.00	1.00	0.00	0.00	0.00	0.00	0.00	0.00	1.00	0.00	0.00	0.00	1.00	HF
Koun Mom	Kounmum	160111	1604050200				Phum Pir (Trapeang Chres)	13.574333	106.762372	742.00	2011	06	2.00	0.00	0.00	0.00	2.00	0.00	0.00	0.00	0.00	0.00	1.00	1.00	0.00	1.00	1.00	HF
Koun Mom	Kounmum	160111	1604050200				Phum Pir (Trapeang Chres)	13.574333	106.762372	742.00	2012	07	1.00	0.00	0.00	0.00	1.00	0.00	0.00	0.00	0.00	0.00	0.00	1.00	0.00	1.00	0.00	HF
Koun Mom	Kounmum	160111	1604050200				Phum Pir (Trapeang Chres)	13.574333	106.762372	742.00	2014	07	1.00	0.00	0.00	1.00	0.00	0.00	0.00	0.00	0.00	0.00	0.00	0.00	1.00	0.00	1.00	HF
Koun Mom	Kounmum	160111	1604050200				Phum Pir (Trapeang Chres)	13.574333	106.762372	742.00	2010	08	1.00	0.00	0.00	0.00	1.00	0.00	0.00	0.00	0.00	1.00	0.00	0.00	0.00	1.00	0.00	HF
Koun Mom	Kounmum	160111	1604050200				Phum Pir (Trapeang Chres)	13.574333	106.762372	742.00	2014	08	1.00	0.00	0.00	1.00	0.00	0.00	0.00	0.00	0.00	0.00	1.00	0.00	0.00	0.00	1.00	HF
Koun Mom	Kounmum	160111	1604050200				Phum Pir (Trapeang Chres)	13.574333	106.762372	742.00	2010	09	4.00	0.00	3.00	1.00	0.00	1.00	0.00	0.00	0.00	1.00	1.00	0.00	1.00	2.00	2.00	HF
Koun Mom	Kounmum	160111	1604050200				Phum Pir (Trapeang Chres)	13.574333	106.762372	742.00	2013	09	2.00	0.00	0.00	1.00	1.00	0.00	0.00	0.00	0.00	0.00	2.00	0.00	0.00	0.00	2.00	HF
Koun Mom	Kounmum	160111	1604050200				Phum Pir (Trapeang Chres)	13.574333	106.762372	742.00	2014	09	3.00	0.00	1.00	1.00	1.00	0.00	0.00	1.00	0.00	0.00	1.00	1.00	0.00	2.00	1.00	HF
Koun Mom	Kounmum	160111	1604050200				Phum Pir (Trapeang Chres)	13.574333	106.762372	742.00	2010	10	5.00	0.00	1.00	3.00	1.00	1.00	0.00	0.00	2.00	1.00	1.00	0.00	0.00	2.00	3.00	HF
Koun Mom	Kounmum	160111	1604050200				Phum Pir (Trapeang Chres)	13.574333	106.762372	742.00	2011	10	2.00	0.00	1.00	1.00	0.00	0.00	0.00	0.00	0.00	0.00	2.00	0.00	0.00	0.00	2.00	HF
Koun Mom	Kounmum	160111	1604050200				Phum Pir (Trapeang Chres)	13.574333	106.762372	742.00	2012	10	1.00	0.00	1.00	0.00	0.00	0.00	0.00	0.00	0.00	0.00	1.00	0.00	0.00	0.00	1.00	HF
Koun Mom	Kounmum	160111	1604050200				Phum Pir (Trapeang Chres)	13.574333	106.762372	742.00	2014	10	2.00	0.00	1.00	0.00	1.00	0.00	0.00	0.00	0.00	1.00	1.00	0.00	0.00	1.00	1.00	HF
Koun Mom	Kounmum	160111	1604050200				Phum Pir (Trapeang Chres)	13.574333	106.762372	742.00	2013	11	1.00	0.00	0.00	0.00	1.00	0.00	0.00	0.00	0.00	0.00	1.00	0.00	0.00	0.00	1.00	HF
Koun Mom	Kounmum	160111	1604050200				Phum Pir (Trapeang Chres)	13.574333	106.762372	742.00	2014	11	4.00	0.00	1.00	0.00	3.00	0.00	0.00	0.00	0.00	0.00	3.00	1.00	0.00	1.00	3.00	HF
Koun Mom	Kounmum	160111	1604050200				Phum Pir (Trapeang Chres)	13.574333	106.762372	742.00	2011	12	1.00	0.00	1.00	0.00	0.00	0.00	0.00	0.00	1.00	0.00	0.00	0.00	0.00	0.00	1.00	HF
Koun Mom	Kounmum	160111	1604050200				Phum Pir (Trapeang Chres)	13.574333	106.762372	742.00	2014	12	2.00	0.00	0.00	2.00	0.00	0.00	0.00	0.00	1.00	0.00	1.00	0.00	0.00	0.00	2.00	HF
Koun Mom	Kounmum	160111	1604050300				O Plong	13.584024	106.776485	1670.00	2011	01	1.00	0.00	0.00	0.00	1.00	0.00	0.00	1.00	0.00	0.00	0.00	0.00	0.00	1.00	0.00	HF
Koun Mom	Kounmum	160111	1604050300				O Plong	13.584024	106.776485	1670.00	2012	01	7.00	0.00	5.00	0.00	2.00	0.00	1.00	0.00	0.00	2.00	4.00	0.00	0.00	2.00	5.00	HF
Koun Mom	Kounmum	160111	1604050300				O Plong	13.584024	106.776485	1670.00	2014	01	3.00	0.00	0.00	1.00	2.00	0.00	0.00	0.00	0.00	1.00	2.00	0.00	0.00	1.00	2.00	HF
Koun Mom	Kounmum	160111	1604050300				O Plong	13.584024	106.776485	1670.00	2011	02	1.00	0.00	1.00	0.00	0.00	0.00	0.00	0.00	0.00	0.00	1.00	0.00	0.00	0.00	1.00	HF
Koun Mom	Kounmum	160111	1604050300				O Plong	13.584024	106.776485	1670.00	2012	02	3.00	0.00	2.00	1.00	0.00	0.00	0.00	0.00	0.00	0.00	3.00	0.00	0.00	0.00	3.00	HF
Koun Mom	Kounmum	160111	1604050300				O Plong	13.584024	106.776485	1670.00	2012	03	2.00	0.00	1.00	0.00	1.00	0.00	0.00	0.00	0.00	1.00	1.00	0.00	0.00	1.00	1.00	HF
Koun Mom	Kounmum	160111	1604050300				O Plong	13.584024	106.776485	1670.00	2014	03	1.00	0.00	0.00	1.00	0.00	0.00	0.00	0.00	0.00	1.00	0.00	0.00	0.00	1.00	0.00	HF
Koun Mom	Kounmum	160111	1604050300				O Plong	13.584024	106.776485	1670.00	2011	04	1.00	0.00	0.00	0.00	1.00	0.00	0.00	0.00	0.00	0.00	1.00	0.00	0.00	0.00	1.00	HF
Koun Mom	Kounmum	160111	1604050300				O Plong	13.584024	106.776485	1670.00	2012	04	1.00	0.00	1.00	0.00	0.00	0.00	0.00	0.00	0.00	0.00	1.00	0.00	0.00	0.00	1.00	HF
Koun Mom	Kounmum	160111	1604050300				O Plong	13.584024	106.776485	1670.00	2011	05	4.00	0.00	1.00	1.00	2.00	0.00	0.00	0.00	0.00	1.00	3.00	0.00	0.00	1.00	3.00	HF
Koun Mom	Kounmum	160111	1604050300				O Plong	13.584024	106.776485	1670.00	2012	05	1.00	0.00	0.00	0.00	1.00	0.00	0.00	0.00	0.00	1.00	0.00	0.00	0.00	1.00	0.00	HF
Koun Mom	Kounmum	160111	1604050300				O Plong	13.584024	106.776485	1670.00	2014	05	2.00	0.00	0.00	1.00	1.00	0.00	0.00	0.00	0.00	0.00	2.00	0.00	0.00	0.00	2.00	HF
Koun Mom	Kounmum	160111	1604050300				O Plong	13.584024	106.776485	1670.00	2011	06	11.00	0.00	4.00	2.00	5.00	0.00	0.00	2.00	1.00	2.00	5.00	0.00	1.00	4.00	7.00	HF
Koun Mom	Kounmum	160111	1604050300				O Plong	13.584024	106.776485	1670.00	2012	06	3.00	0.00	1.00	0.00	2.00	0.00	0.00	0.00	0.00	0.00	3.00	0.00	0.00	0.00	3.00	HF
Koun Mom	Kounmum	160111	1604050300				O Plong	13.584024	106.776485	1670.00	2014	06	2.00	0.00	0.00	0.00	2.00	0.00	0.00	0.00	0.00	0.00	2.00	0.00	0.00	0.00	2.00	HF
Koun Mom	Kounmum	160111	1604050300				O Plong	13.584024	106.776485	1670.00	2011	07	8.00	0.00	3.00	1.00	4.00	0.00	0.00	0.00	1.00	2.00	4.00	0.00	1.00	2.00	6.00	HF
Koun Mom	Kounmum	160111	1604050300				O Plong	13.584024	106.776485	1670.00	2012	07	2.00	0.00	1.00	0.00	1.00	0.00	0.00	0.00	0.00	1.00	1.00	0.00	0.00	1.00	1.00	HF
Koun Mom	Kounmum	160111	1604050300				O Plong	13.584024	106.776485	1670.00	2013	07	1.00	0.00	0.00	0.00	1.00	0.00	0.00	0.00	0.00	0.00	1.00	0.00	0.00	0.00	1.00	HF
Koun Mom	Kounmum	160111	1604050300				O Plong	13.584024	106.776485	1670.00	2014	07	4.00	0.00	0.00	2.00	2.00	0.00	0.00	0.00	0.00	2.00	1.00	0.00	1.00	2.00	2.00	HF
Koun Mom	Kounmum	160111	1604050300				O Plong	13.584024	106.776485	1670.00	2010	08	5.00	0.00	2.00	0.00	3.00	0.00	0.00	0.00	2.00	1.00	2.00	0.00	0.00	1.00	4.00	HF
Koun Mom	Kounmum	160111	1604050300				O Plong	13.584024	106.776485	1670.00	2011	08	5.00	0.00	3.00	0.00	2.00	0.00	0.00	1.00	2.00	0.00	2.00	0.00	0.00	1.00	4.00	HF
Koun Mom	Kounmum	160111	1604050300				O Plong	13.584024	106.776485	1670.00	2012	08	2.00	0.00	2.00	0.00	0.00	0.00	0.00	0.00	0.00	1.00	1.00	0.00	0.00	1.00	1.00	HF
Koun Mom	Kounmum	160111	1604050300				O Plong	13.584024	106.776485	1670.00	2013	08	1.00	0.00	0.00	1.00	0.00	0.00	0.00	0.00	0.00	0.00	1.00	0.00	0.00	0.00	1.00	HF
Koun Mom	Kounmum	160111	1604050300				O Plong	13.584024	106.776485	1670.00	2014	08	5.00	0.00	0.00	4.00	1.00	0.00	0.00	1.00	0.00	1.00	3.00	0.00	0.00	2.00	3.00	HF
Koun Mom	Kounmum	160111	1604050300				O Plong	13.584024	106.776485	1670.00	2010	09	5.00	0.00	3.00	1.00	1.00	0.00	0.00	0.00	0.00	0.00	4.00	0.00	1.00	0.00	5.00	HF
Koun Mom	Kounmum	160111	1604050300				O Plong	13.584024	106.776485	1670.00	2011	09	7.00	0.00	1.00	2.00	4.00	0.00	0.00	2.00	1.00	1.00	2.00	0.00	1.00	3.00	4.00	HF
Koun Mom	Kounmum	160111	1604050300				O Plong	13.584024	106.776485	1670.00	2012	09	1.00	0.00	1.00	0.00	0.00	0.00	0.00	0.00	0.00	0.00	1.00	0.00	0.00	0.00	1.00	HF
Koun Mom	Kounmum	160111	1604050300				O Plong	13.584024	106.776485	1670.00	2013	09	1.00	0.00	0.00	0.00	1.00	0.00	0.00	0.00	0.00	0.00	1.00	0.00	0.00	0.00	1.00	HF
Koun Mom	Kounmum	160111	1604050300				O Plong	13.584024	106.776485	1670.00	2014	09	5.00	0.00	1.00	3.00	1.00	1.00	0.00	1.00	0.00	1.00	1.00	0.00	1.00	3.00	2.00	HF
Koun Mom	Kounmum	160111	1604050300				O Plong	13.584024	106.776485	1670.00	2010	10	4.00	0.00	0.00	2.00	2.00	0.00	0.00	1.00	1.00	2.00	0.00	0.00	0.00	3.00	1.00	HF
Koun Mom	Kounmum	160111	1604050300				O Plong	13.584024	106.776485	1670.00	2011	10	4.00	0.00	2.00	0.00	2.00	0.00	0.00	0.00	0.00	0.00	3.00	0.00	1.00	0.00	4.00	HF
Koun Mom	Kounmum	160111	1604050300				O Plong	13.584024	106.776485	1670.00	2014	10	2.00	0.00	1.00	0.00	1.00	0.00	0.00	0.00	0.00	0.00	2.00	0.00	0.00	0.00	2.00	HF
Koun Mom	Kounmum	160111	1604050300				O Plong	13.584024	106.776485	1670.00	2010	11	6.00	0.00	0.00	5.00	1.00	0.00	1.00	1.00	1.00	0.00	3.00	0.00	0.00	1.00	5.00	HF
Koun Mom	Kounmum	160111	1604050300				O Plong	13.584024	106.776485	1670.00	2011	11	3.00	0.00	1.00	1.00	1.00	0.00	0.00	0.00	0.00	0.00	3.00	0.00	0.00	0.00	3.00	HF
Koun Mom	Kounmum	160111	1604050300				O Plong	13.584024	106.776485	1670.00	2014	11	6.00	0.00	2.00	1.00	3.00	0.00	0.00	0.00	1.00	1.00	4.00	0.00	0.00	1.00	5.00	HF
Koun Mom	Kounmum	160111	1604050300				O Plong	13.584024	106.776485	1670.00	2011	12	11.00	0.00	3.00	4.00	4.00	0.00	1.00	0.00	0.00	0.00	10.00	0.00	0.00	0.00	11.00	HF
Koun Mom	Kounmum	160111	1604050300				O Plong	13.584024	106.776485	1670.00	2014	12	4.00	0.00	0.00	3.00	1.00	0.00	0.00	2.00	0.00	0.00	2.00	0.00	0.00	2.00	2.00	HF
Koun Mom	Kounmum	160111	1604050400				Kor Hoksib	13.599749	106.82795	666.00	2013	03	2.00	0.00	0.00	0.00	2.00	1.00	0.00	0.00	1.00	0.00	0.00	0.00	0.00	1.00	1.00	HF
Koun Mom	Kounmum	160111	1604050400				Kor Hoksib	13.599749	106.82795	666.00	2014	03	1.00	0.00	0.00	0.00	1.00	0.00	0.00	0.00	0.00	0.00	1.00	0.00	0.00	0.00	1.00	HF
Koun Mom	Kounmum	160111	1604050400				Kor Hoksib	13.599749	106.82795	666.00	2012	05	1.00	0.00	1.00	0.00	0.00	0.00	0.00	0.00	0.00	0.00	1.00	0.00	0.00	0.00	1.00	HF
Koun Mom	Kounmum	160111	1604050400				Kor Hoksib	13.599749	106.82795	666.00	2013	06	1.00	0.00	0.00	0.00	1.00	1.00	0.00	0.00	0.00	0.00	0.00	0.00	0.00	1.00	0.00	HF
Koun Mom	Kounmum	160111	1604050400				Kor Hoksib	13.599749	106.82795	666.00	2014	06	2.00	0.00	0.00	0.00	2.00	0.00	0.00	0.00	1.00	0.00	1.00	0.00	0.00	0.00	2.00	HF
Koun Mom	Kounmum	160111	1604050400				Kor Hoksib	13.599749	106.82795	666.00	2010	08	1.00	0.00	1.00	0.00	0.00	0.00	0.00	0.00	0.00	0.00	1.00	0.00	0.00	0.00	1.00	HF
Koun Mom	Kounmum	160111	1604050400				Kor Hoksib	13.599749	106.82795	666.00	2012	08	1.00	0.00	0.00	1.00	0.00	0.00	0.00	0.00	0.00	0.00	1.00	0.00	0.00	0.00	1.00	HF
Koun Mom	Kounmum	160111	1604050400				Kor Hoksib	13.599749	106.82795	666.00	2013	08	1.00	0.00	0.00	1.00	0.00	0.00	0.00	0.00	0.00	1.00	0.00	0.00	0.00	1.00	0.00	HF
Koun Mom	Kounmum	160111	1604050400				Kor Hoksib	13.599749	106.82795	666.00	2014	08	2.00	0.00	0.00	1.00	1.00	0.00	0.00	0.00	0.00	0.00	2.00	0.00	0.00	0.00	2.00	HF
Koun Mom	Kounmum	160111	1604050400				Kor Hoksib	13.599749	106.82795	666.00	2011	09	1.00	0.00	0.00	1.00	0.00	0.00	0.00	0.00	0.00	0.00	0.00	0.00	1.00	0.00	1.00	HF
Koun Mom	Kounmum	160111	1604050400				Kor Hoksib	13.599749	106.82795	666.00	2013	09	2.00	0.00	1.00	0.00	1.00	0.00	0.00	0.00	0.00	0.00	2.00	0.00	0.00	0.00	2.00	HF
Koun Mom	Kounmum	160111	1604050400				Kor Hoksib	13.599749	106.82795	666.00	2010	10	2.00	0.00	1.00	0.00	1.00	0.00	1.00	0.00	0.00	0.00	1.00	0.00	0.00	0.00	2.00	HF
Koun Mom	Kounmum	160111	1604050400				Kor Hoksib	13.599749	106.82795	666.00	2011	10	2.00	0.00	1.00	0.00	1.00	0.00	0.00	1.00	0.00	0.00	1.00	0.00	0.00	1.00	1.00	HF
Koun Mom	Kounmum	160111	1604050400				Kor Hoksib	13.599749	106.82795	666.00	2012	10	1.00	0.00	0.00	1.00	0.00	0.00	0.00	0.00	0.00	0.00	1.00	0.00	0.00	0.00	1.00	HF
Koun Mom	Kounmum	160111	1604050400				Kor Hoksib	13.599749	106.82795	666.00	2010	11	1.00	0.00	1.00	0.00	0.00	0.00	0.00	0.00	0.00	0.00	1.00	0.00	0.00	0.00	1.00	HF
Koun Mom	Kounmum	160111	1604050400				Kor Hoksib	13.599749	106.82795	666.00	2011	11	1.00	0.00	1.00	0.00	0.00	1.00	0.00	0.00	0.00	0.00	0.00	0.00	0.00	1.00	0.00	HF
Koun Mom	Kounmum	160111	1604050400				Kor Hoksib	13.599749	106.82795	666.00	2012	11	1.00	0.00	0.00	1.00	0.00	0.00	0.00	0.00	0.00	0.00	1.00	0.00	0.00	0.00	1.00	HF
Koun Mom	Kounmum	160111	1604050400				Kor Hoksib	13.599749	106.82795	666.00	2014	11	3.00	0.00	0.00	1.00	2.00	0.00	0.00	0.00	0.00	1.00	1.00	0.00	1.00	1.00	2.00	HF
Koun Mom	Kounmum	160111	1604050400				Kor Hoksib	13.599749	106.82795	666.00	2012	12	4.00	0.00	0.00	4.00	0.00	0.00	0.00	0.00	3.00	1.00	0.00	0.00	0.00	1.00	3.00	HF
Koun Mom	Kounmum	160111	1604050500				Sangkum	13.501875	106.763627	330.00	2013	04	1.00	0.00	0.00	0.00	1.00	0.00	0.00	0.00	0.00	0.00	1.00	0.00	0.00	0.00	1.00	HF
Koun Mom	Kounmum	160111	1604050500				Sangkum	13.501875	106.763627	330.00	2013	05	1.00	0.00	0.00	0.00	1.00	0.00	0.00	0.00	0.00	0.00	1.00	0.00	0.00	0.00	1.00	HF
Koun Mom	Kounmum	160111	1604050500				Sangkum	13.501875	106.763627	330.00	2014	05	1.00	0.00	0.00	0.00	1.00	0.00	0.00	1.00	0.00	0.00	0.00	0.00	0.00	1.00	0.00	HF
Koun Mom	Kounmum	160111	1604050500				Sangkum	13.501875	106.763627	330.00	2014	08	2.00	0.00	0.00	2.00	0.00	0.00	0.00	0.00	0.00	1.00	1.00	0.00	0.00	1.00	1.00	HF
Koun Mom	Kounmum	160111	1604050500				Sangkum	13.501875	106.763627	330.00	2011	09	1.00	0.00	0.00	1.00	0.00	0.00	0.00	0.00	1.00	0.00	0.00	0.00	0.00	0.00	1.00	HF
Koun Mom	Kounmum	160111	1604050500				Sangkum	13.501875	106.763627	330.00	2012	09	1.00	0.00	1.00	0.00	0.00	0.00	0.00	0.00	0.00	0.00	1.00	0.00	0.00	0.00	1.00	HF
Koun Mom	Kounmum	160111	1604050500				Sangkum	13.501875	106.763627	330.00	2010	10	1.00	0.00	1.00	0.00	0.00	0.00	0.00	0.00	0.00	0.00	1.00	0.00	0.00	0.00	1.00	HF
Koun Mom	Kounmum	160111	1604050500				Sangkum	13.501875	106.763627	330.00	2012	10	1.00	0.00	1.00	0.00	0.00	0.00	0.00	0.00	0.00	1.00	0.00	0.00	0.00	1.00	0.00	HF
Koun Mom	Kounmum	160111	1604050500				Sangkum	13.501875	106.763627	330.00	2014	11	2.00	0.00	0.00	0.00	2.00	0.00	0.00	0.00	0.00	0.00	2.00	0.00	0.00	0.00	2.00	HF
Koun Mom	Kounmum	160111	1604050500				Sangkum	13.501875	106.763627	330.00	2014	12	1.00	0.00	0.00	1.00	0.00	0.00	0.00	0.00	0.00	0.00	1.00	0.00	0.00	0.00	1.00	HF
Koun Mom	Kounmum	160111	1604060100				Phum Muoy (Trapeang Kraham)	13.553165	106.712974	603.00	2014	01	1.00	0.00	0.00	0.00	1.00	0.00	0.00	0.00	0.00	0.00	1.00	0.00	0.00	0.00	1.00	HF
Koun Mom	Kounmum	160111	1604060100				Phum Muoy (Trapeang Kraham)	13.553165	106.712974	603.00	2014	02	1.00	0.00	0.00	0.00	1.00	0.00	0.00	0.00	0.00	1.00	0.00	0.00	0.00	1.00	0.00	HF
Koun Mom	Kounmum	160111	1604060100				Phum Muoy (Trapeang Kraham)	13.553165	106.712974	603.00	2011	07	1.00	0.00	0.00	0.00	1.00	0.00	0.00	0.00	1.00	0.00	0.00	0.00	0.00	0.00	1.00	HF
Koun Mom	Kounmum	160111	1604060100				Phum Muoy (Trapeang Kraham)	13.553165	106.712974	603.00	2012	07	1.00	0.00	0.00	1.00	0.00	0.00	0.00	1.00	0.00	0.00	0.00	0.00	0.00	1.00	0.00	HF
Koun Mom	Kounmum	160111	1604060100				Phum Muoy (Trapeang Kraham)	13.553165	106.712974	603.00	2010	08	2.00	0.00	2.00	0.00	0.00	0.00	0.00	0.00	0.00	1.00	1.00	0.00	0.00	1.00	1.00	HF
Koun Mom	Kounmum	160111	1604060100				Phum Muoy (Trapeang Kraham)	13.553165	106.712974	603.00	2011	08	1.00	0.00	0.00	1.00	0.00	0.00	0.00	0.00	0.00	0.00	1.00	0.00	0.00	0.00	1.00	HF
Koun Mom	Kounmum	160111	1604060100				Phum Muoy (Trapeang Kraham)	13.553165	106.712974	603.00	2012	08	5.00	0.00	0.00	2.00	3.00	0.00	0.00	1.00	0.00	0.00	0.00	1.00	3.00	2.00	3.00	HF
Koun Mom	Kounmum	160111	1604060100				Phum Muoy (Trapeang Kraham)	13.553165	106.712974	603.00	2010	09	4.00	0.00	3.00	0.00	1.00	0.00	0.00	0.00	1.00	0.00	3.00	0.00	0.00	0.00	4.00	HF
Koun Mom	Kounmum	160111	1604060100				Phum Muoy (Trapeang Kraham)	13.553165	106.712974	603.00	2011	09	1.00	0.00	1.00	0.00	0.00	0.00	0.00	0.00	0.00	0.00	1.00	0.00	0.00	0.00	1.00	HF
Koun Mom	Kounmum	160111	1604060100				Phum Muoy (Trapeang Kraham)	13.553165	106.712974	603.00	2013	09	1.00	0.00	0.00	0.00	1.00	0.00	0.00	0.00	0.00	0.00	1.00	0.00	0.00	0.00	1.00	HF
Koun Mom	Kounmum	160111	1604060100				Phum Muoy (Trapeang Kraham)	13.553165	106.712974	603.00	2010	10	1.00	0.00	0.00	0.00	1.00	0.00	0.00	0.00	0.00	0.00	1.00	0.00	0.00	0.00	1.00	HF
Koun Mom	Kounmum	160111	1604060100				Phum Muoy (Trapeang Kraham)	13.553165	106.712974	603.00	2010	11	1.00	0.00	1.00	0.00	0.00	0.00	0.00	0.00	0.00	0.00	1.00	0.00	0.00	0.00	1.00	HF
Koun Mom	Kounmum	160111	1604060100				Phum Muoy (Trapeang Kraham)	13.553165	106.712974	603.00	2011	11	1.00	0.00	0.00	1.00	0.00	0.00	0.00	0.00	0.00	0.00	1.00	0.00	0.00	0.00	1.00	HF
Koun Mom	Kounmum	160111	1604060100				Phum Muoy (Trapeang Kraham)	13.553165	106.712974	603.00	2013	11	2.00	0.00	0.00	0.00	2.00	0.00	0.00	0.00	0.00	0.00	2.00	0.00	0.00	0.00	2.00	HF
Koun Mom	Kounmum	160111	1604060100				Phum Muoy (Trapeang Kraham)	13.553165	106.712974	603.00	2014	11	1.00	0.00	0.00	0.00	1.00	0.00	0.00	0.00	0.00	0.00	1.00	0.00	0.00	0.00	1.00	HF
Koun Mom	Kounmum	160111	1604060200				Phum Pir (Trapeang Kraham)	13.555698	106.710054	342.00	2011	06	2.00	0.00	1.00	0.00	1.00	0.00	0.00	0.00	0.00	2.00	0.00	0.00	0.00	2.00	0.00	HF
Koun Mom	Kounmum	160111	1604060200				Phum Pir (Trapeang Kraham)	13.555698	106.710054	342.00	2013	09	1.00	0.00	0.00	0.00	1.00	0.00	0.00	0.00	0.00	0.00	1.00	0.00	0.00	0.00	1.00	HF
Koun Mom	Kounmum	160111	1604060200				Phum Pir (Trapeang Kraham)	13.555698	106.710054	342.00	2014	11	2.00	0.00	0.00	0.00	2.00	0.00	0.00	0.00	0.00	0.00	2.00	0.00	0.00	0.00	2.00	HF
Koun Mom	Kounmum	160111	1604060300				Phum Bei (Trapeang Kraham)	13.549558	106.701197	1145.00	2011	03	1.00	0.00	1.00	0.00	0.00	0.00	0.00	0.00	0.00	0.00	1.00	0.00	0.00	0.00	1.00	HF
Koun Mom	Kounmum	160111	1604060300				Phum Bei (Trapeang Kraham)	13.549558	106.701197	1145.00	2011	04	1.00	0.00	0.00	0.00	1.00	0.00	0.00	1.00	0.00	0.00	0.00	0.00	0.00	1.00	0.00	HF
Koun Mom	Kounmum	160111	1604060300				Phum Bei (Trapeang Kraham)	13.549558	106.701197	1145.00	2011	06	2.00	0.00	0.00	2.00	0.00	0.00	0.00	0.00	0.00	1.00	1.00	0.00	0.00	1.00	1.00	HF
Koun Mom	Kounmum	160111	1604060300				Phum Bei (Trapeang Kraham)	13.549558	106.701197	1145.00	2012	08	1.00	0.00	0.00	1.00	0.00	0.00	0.00	0.00	0.00	1.00	0.00	0.00	0.00	1.00	0.00	HF
Koun Mom	Kounmum	160111	1604060300				Phum Bei (Trapeang Kraham)	13.549558	106.701197	1145.00	2012	09	1.00	0.00	0.00	1.00	0.00	0.00	0.00	0.00	0.00	0.00	1.00	0.00	0.00	0.00	1.00	HF
Koun Mom	Kounmum	160111	1604060300				Phum Bei (Trapeang Kraham)	13.549558	106.701197	1145.00	2010	10	1.00	0.00	0.00	0.00	1.00	0.00	0.00	0.00	0.00	0.00	1.00	0.00	0.00	0.00	1.00	HF
Koun Mom	Kounmum	160111	1604060300				Phum Bei (Trapeang Kraham)	13.549558	106.701197	1145.00	2011	10	1.00	0.00	0.00	1.00	0.00	0.00	0.00	0.00	0.00	0.00	1.00	0.00	0.00	0.00	1.00	HF
Koun Mom	Kounmum	160111	1604060300				Phum Bei (Trapeang Kraham)	13.549558	106.701197	1145.00	2011	11	1.00	0.00	0.00	1.00	0.00	0.00	0.00	0.00	0.00	0.00	1.00	0.00	0.00	0.00	1.00	HF
Koun Mom	Kounmum	160111	1604060300				Phum Bei (Trapeang Kraham)	13.549558	106.701197	1145.00	2014	11	1.00	0.00	1.00	0.00	0.00	0.00	0.00	0.00	0.00	0.00	1.00	0.00	0.00	0.00	1.00	HF
Koun Mom	Kounmum	160111	1604060300				Phum Bei (Trapeang Kraham)	13.549558	106.701197	1145.00	2014	12	8.00	0.00	1.00	1.00	6.00	0.00	0.00	0.00	1.00	0.00	7.00	0.00	0.00	0.00	8.00	HF
Koun Mom	Kounmum	160111	1604060301				Veal Chhke Hot			372.00	2014	12	1.00	0.00	0.00	1.00	0.00	0.00	0.00	0.00	1.00	0.00	0.00	0.00	0.00	0.00	1.00	HF
Koun Mom	Kounmum	160111	1604060302				Chrobpring			1610.00	2014	05	1.00	0.00	0.00	0.00	1.00	0.00	0.00	0.00	0.00	0.00	1.00	0.00	0.00	0.00	1.00	HF
Koun Mom	Kounmum	160111	1604060302				Chrobpring			1610.00	2014	11	2.00	0.00	0.00	0.00	2.00	0.00	0.00	0.00	0.00	0.00	2.00	0.00	0.00	0.00	2.00	HF
Koun Mom	Kounmum	160111	1604060302				Chrobpring			1610.00	2014	12	1.00	0.00	0.00	0.00	1.00	0.00	0.00	0.00	0.00	0.00	1.00	0.00	0.00	0.00	1.00	HF
Koun Mom	Kounmum	160111	1604060700								2012	05	1.00	0.00	0.00	0.00	1.00	0.00	0.00	0.00	0.00	1.00	0.00	0.00	0.00	1.00	0.00	HF
Koun Mom	Kounmum	160111	1604060700								2011	07	2.00	0.00	0.00	1.00	1.00	0.00	0.00	0.00	0.00	2.00	0.00	0.00	0.00	2.00	0.00	HF
Koun Mom	Kounmum	160111	1604060700								2010	10	1.00	0.00	0.00	0.00	1.00	0.00	0.00	0.00	0.00	0.00	1.00	0.00	0.00	0.00	1.00	HF
Koun Mom	Labang I	160121	1604030100	3235	Y	3235	Ta a Ang Ka Te	13.6744941565824	106.946354333942	569.00	2012	05	1.00	0.00	1.00	0.00	0.00	0.00	0.00	0.00	0.00	0.00	0.00	1.00	0.00	1.00	0.00	HF
Koun Mom	Labang I	160121	1604030100	3235	Y	3235	Ta a Ang Ka Te	13.6744941565824	106.946354333942	569.00	2012	07	2.00	0.00	2.00	0.00	0.00	0.00	0.00	0.00	1.00	1.00	0.00	0.00	0.00	1.00	1.00	HF
Koun Mom	Labang I	160121	1604030100	3235	Y	3235	Ta a Ang Ka Te	13.6744941565824	106.946354333942	569.00	2012	11	1.00	0.00	1.00	0.00	0.00	0.00	0.00	1.00	0.00	0.00	0.00	0.00	0.00	1.00	0.00	HF
Lumphat	Labang I	160121	1605030100				Kam Phlenh	13.630144	106.937827	528.00	2012	01	1.00	0.00	1.00	0.00	0.00	0.00	0.00	0.00	0.00	0.00	1.00	0.00	0.00	0.00	1.00	HF
Lumphat	Labang I	160121	1605030100				Kam Phlenh	13.630144	106.937827	528.00	2012	02	1.00	0.00	1.00	0.00	0.00	0.00	0.00	0.00	1.00	0.00	0.00	0.00	0.00	0.00	1.00	HF
Lumphat	Labang I	160121	1605030100				Kam Phlenh	13.630144	106.937827	528.00	2014	06	3.00	0.00	2.00	0.00	1.00	0.00	0.00	0.00	1.00	0.00	2.00	0.00	0.00	0.00	3.00	HF
Lumphat	Labang I	160121	1605030100				Kam Phlenh	13.630144	106.937827	528.00	2014	08	2.00	0.00	1.00	0.00	1.00	0.00	0.00	0.00	0.00	1.00	1.00	0.00	0.00	1.00	1.00	HF
Lumphat	Labang I	160121	1605030100				Kam Phlenh	13.630144	106.937827	528.00	2014	09	1.00	0.00	1.00	0.00	0.00	0.00	0.00	0.00	0.00	1.00	0.00	0.00	0.00	1.00	0.00	HF
Lumphat	Labang I	160121	1605030200				Ka Tueng	13.61297	106.940432	329.00	2012	01	1.00	0.00	1.00	0.00	0.00	0.00	0.00	0.00	0.00	0.00	1.00	0.00	0.00	0.00	1.00	HF
Lumphat	Labang I	160121	1605030200				Ka Tueng	13.61297	106.940432	329.00	2012	11	1.00	0.00	1.00	0.00	0.00	0.00	0.00	0.00	1.00	0.00	0.00	0.00	0.00	0.00	1.00	HF
Lumphat	Labang I	160121	1605030300	3290	Y	3290	Ka Tieng (Trapeang Chres)	13.6377418717269	106.952807965877	484.00	2012	11	1.00	0.00	1.00	0.00	0.00	0.00	0.00	0.00	0.00	0.00	1.00	0.00	0.00	0.00	1.00	HF
Lumphat	Labang I	160121	1605030400				Ka Lang	13.600557	106.945671	222.00	2012	07	1.00	0.00	1.00	0.00	0.00	0.00	0.00	0.00	1.00	0.00	0.00	0.00	0.00	0.00	1.00	HF
Lumphat	Labang I	160121	1605030400				Ka Lang	13.600557	106.945671	222.00	2013	09	1.00	0.00	0.00	0.00	1.00	0.00	0.00	0.00	0.00	1.00	0.00	0.00	0.00	1.00	0.00	HF
Lumphat	Labang I	160121	1605040100				Ka Tieng (Lbang Pir)	13.641802	106.971915	622.00	2012	01	1.00	0.00	1.00	0.00	0.00	0.00	0.00	0.00	0.00	0.00	1.00	0.00	0.00	0.00	1.00	HF
Lumphat	Labang I	160121	1605040100				Ka Tieng (Lbang Pir)	13.641802	106.971915	622.00	2012	02	1.00	0.00	1.00	0.00	0.00	0.00	0.00	0.00	0.00	1.00	0.00	0.00	0.00	1.00	0.00	HF
Lumphat	Labang I	160121	1605040100				Ka Tieng (Lbang Pir)	13.641802	106.971915	622.00	2012	06	2.00	0.00	2.00	0.00	0.00	0.00	0.00	0.00	0.00	1.00	1.00	0.00	0.00	1.00	1.00	HF
Lumphat	Labang I	160121	1605040100				Ka Tieng (Lbang Pir)	13.641802	106.971915	622.00	2012	08	2.00	0.00	0.00	2.00	0.00	0.00	0.00	0.00	0.00	2.00	0.00	0.00	0.00	2.00	0.00	HF
Lumphat	Labang I	160121	1605040100				Ka Tieng (Lbang Pir)	13.641802	106.971915	622.00	2014	09	3.00	0.00	2.00	0.00	1.00	0.00	0.00	2.00	0.00	0.00	1.00	0.00	0.00	2.00	1.00	HF
Lumphat	Labang I	160121	1605040100				Ka Tieng (Lbang Pir)	13.641802	106.971915	622.00	2012	10	2.00	0.00	2.00	0.00	0.00	0.00	0.00	0.00	0.00	0.00	2.00	0.00	0.00	0.00	2.00	HF
Lumphat	Labang I	160121	1605040100				Ka Tieng (Lbang Pir)	13.641802	106.971915	622.00	2014	10	1.00	0.00	1.00	0.00	0.00	0.00	0.00	1.00	0.00	0.00	0.00	0.00	0.00	1.00	0.00	HF
Lumphat	Labang I	160121	1605040100				Ka Tieng (Lbang Pir)	13.641802	106.971915	622.00	2012	11	1.00	0.00	1.00	0.00	0.00	0.00	0.00	0.00	0.00	0.00	1.00	0.00	0.00	0.00	1.00	HF
Lumphat	Labang I	160121	1605040100				Ka Tieng (Lbang Pir)	13.641802	106.971915	622.00	2012	12	1.00	0.00	1.00	0.00	0.00	0.00	0.00	0.00	0.00	0.00	1.00	0.00	0.00	0.00	1.00	HF
Lumphat	Labang I	160121	1605040200				Ka Chanh	13.635896	106.952244	531.00	2012	07	1.00	0.00	0.00	0.00	1.00	0.00	0.00	0.00	0.00	0.00	1.00	0.00	0.00	0.00	1.00	HF
Lumphat	Labang I	160121	1605040200				Ka Chanh	13.635896	106.952244	531.00	2012	09	3.00	0.00	3.00	0.00	0.00	0.00	0.00	1.00	0.00	1.00	0.00	0.00	1.00	2.00	1.00	HF
Lumphat	Labang I	160121	1605040200				Ka Chanh	13.635896	106.952244	531.00	2013	09	1.00	0.00	0.00	0.00	1.00	0.00	0.00	0.00	0.00	0.00	1.00	0.00	0.00	0.00	1.00	HF
Lumphat	Labang I	160121	1605040200				Ka Chanh	13.635896	106.952244	531.00	2012	11	1.00	0.00	1.00	0.00	0.00	0.00	0.00	0.00	0.00	0.00	1.00	0.00	0.00	0.00	1.00	HF
Lumphat	Lumphat	160103	1605010200				Srae Chhuk	13.506553	106.954317	526.00	2013	01	1.00	0.00	0.00	0.00	1.00	0.00	0.00	0.00	0.00	0.00	1.00	0.00	0.00	0.00	1.00	HF
Lumphat	Lumphat	160103	1605010200				Srae Chhuk	13.506553	106.954317	526.00	2012	03	1.00	0.00	0.00	0.00	1.00	0.00	0.00	0.00	0.00	0.00	1.00	0.00	0.00	0.00	1.00	HF
Lumphat	Lumphat	160103	1605010200				Srae Chhuk	13.506553	106.954317	526.00	2012	04	1.00	0.00	1.00	0.00	0.00	0.00	0.00	0.00	1.00	0.00	0.00	0.00	0.00	0.00	1.00	HF
Lumphat	Lumphat	160103	1605010200				Srae Chhuk	13.506553	106.954317	526.00	2012	06	1.00	0.00	1.00	0.00	0.00	0.00	0.00	0.00	0.00	0.00	1.00	0.00	0.00	0.00	1.00	HF
Lumphat	Lumphat	160103	1605010200				Srae Chhuk	13.506553	106.954317	526.00	2012	10	1.00	0.00	1.00	0.00	0.00	0.00	1.00	0.00	0.00	0.00	0.00	0.00	0.00	0.00	1.00	HF
Lumphat	Lumphat	160103	1605010200				Srae Chhuk	13.506553	106.954317	526.00	2014	10	3.00	0.00	0.00	0.00	3.00	0.00	0.00	0.00	0.00	0.00	2.00	0.00	1.00	0.00	3.00	HF
Lumphat	Lumphat	160103	1605010300				Sam Kha	13.490897	106.941916	371.00	2012	04	1.00	0.00	1.00	0.00	0.00	1.00	0.00	0.00	0.00	0.00	0.00	0.00	0.00	1.00	0.00	HF
Lumphat	Lumphat	160103	1605010300				Sam Kha	13.490897	106.941916	371.00	2012	05	1.00	0.00	0.00	0.00	1.00	0.00	0.00	1.00	0.00	0.00	0.00	0.00	0.00	1.00	0.00	HF
Lumphat	Lumphat	160103	1605010300				Sam Kha	13.490897	106.941916	371.00	2012	10	1.00	0.00	0.00	0.00	1.00	0.00	0.00	0.00	1.00	0.00	0.00	0.00	0.00	0.00	1.00	HF
Lumphat	Lumphat	160103	1605010400				Dei Lou	13.512348	106.969004	670.00	2013	01	1.00	0.00	0.00	0.00	1.00	0.00	0.00	0.00	0.00	0.00	1.00	0.00	0.00	0.00	1.00	HF
Lumphat	Lumphat	160103	1605010400				Dei Lou	13.512348	106.969004	670.00	2014	01	1.00	0.00	0.00	0.00	1.00	0.00	0.00	1.00	0.00	0.00	0.00	0.00	0.00	1.00	0.00	HF
Lumphat	Lumphat	160103	1605010400				Dei Lou	13.512348	106.969004	670.00	2014	02	1.00	0.00	0.00	0.00	1.00	0.00	0.00	0.00	0.00	0.00	1.00	0.00	0.00	0.00	1.00	HF
Lumphat	Lumphat	160103	1605010400				Dei Lou	13.512348	106.969004	670.00	2013	03	1.00	0.00	0.00	0.00	1.00	0.00	0.00	0.00	0.00	0.00	1.00	0.00	0.00	0.00	1.00	HF
Lumphat	Lumphat	160103	1605010400				Dei Lou	13.512348	106.969004	670.00	2012	04	1.00	0.00	1.00	0.00	0.00	0.00	0.00	0.00	0.00	0.00	1.00	0.00	0.00	0.00	1.00	HF
Lumphat	Lumphat	160103	1605010400				Dei Lou	13.512348	106.969004	670.00	2013	05	1.00	0.00	0.00	0.00	1.00	0.00	0.00	0.00	0.00	0.00	1.00	0.00	0.00	0.00	1.00	HF
Lumphat	Lumphat	160103	1605010400				Dei Lou	13.512348	106.969004	670.00	2012	06	1.00	0.00	1.00	0.00	0.00	0.00	0.00	0.00	1.00	0.00	0.00	0.00	0.00	0.00	1.00	HF
Lumphat	Lumphat	160103	1605010400				Dei Lou	13.512348	106.969004	670.00	2013	06	1.00	0.00	1.00	0.00	0.00	0.00	0.00	0.00	0.00	0.00	1.00	0.00	0.00	0.00	1.00	HF
Lumphat	Lumphat	160103	1605010400				Dei Lou	13.512348	106.969004	670.00	2012	07	1.00	0.00	1.00	0.00	0.00	0.00	0.00	0.00	0.00	0.00	1.00	0.00	0.00	0.00	1.00	HF
Lumphat	Lumphat	160103	1605010400				Dei Lou	13.512348	106.969004	670.00	2012	08	2.00	0.00	0.00	0.00	2.00	0.00	0.00	0.00	0.00	1.00	1.00	0.00	0.00	1.00	1.00	HF
Lumphat	Lumphat	160103	1605010400				Dei Lou	13.512348	106.969004	670.00	2012	09	1.00	0.00	1.00	0.00	0.00	0.00	0.00	0.00	0.00	0.00	1.00	0.00	0.00	0.00	1.00	HF
Lumphat	Lumphat	160103	1605010400				Dei Lou	13.512348	106.969004	670.00	2013	09	1.00	0.00	1.00	0.00	0.00	0.00	0.00	0.00	0.00	0.00	1.00	0.00	0.00	0.00	1.00	HF
Lumphat	Lumphat	160103	1605010400				Dei Lou	13.512348	106.969004	670.00	2012	12	1.00	0.00	0.00	0.00	1.00	0.00	0.00	0.00	0.00	0.00	1.00	0.00	0.00	0.00	1.00	HF
Lumphat	Lumphat	160103	1605010500	3311	N	3311	Thmei (Chey Otdam)	13.4525959139945	107.013707489794	758.00	2013	01	1.00	0.00	1.00	0.00	0.00	0.00	0.00	0.00	1.00	0.00	0.00	0.00	0.00	0.00	1.00	HF
Lumphat	Lumphat	160103	1605010500	3311	N	3311	Thmei (Chey Otdam)	13.4525959139945	107.013707489794	758.00	2012	07	1.00	0.00	0.00	0.00	1.00	0.00	0.00	0.00	0.00	0.00	1.00	0.00	0.00	0.00	1.00	HF
Lumphat	Lumphat	160103	1605010500	3311	N	3311	Thmei (Chey Otdam)	13.4525959139945	107.013707489794	758.00	2014	07	3.00	0.00	0.00	0.00	3.00	0.00	0.00	0.00	0.00	1.00	2.00	0.00	0.00	1.00	2.00	HF
Lumphat	Lumphat	160103	1605010500	3311	N	3311	Thmei (Chey Otdam)	13.4525959139945	107.013707489794	758.00	2012	09	1.00	0.00	0.00	0.00	1.00	0.00	0.00	0.00	0.00	0.00	1.00	0.00	0.00	0.00	1.00	HF
Lumphat	Lumphat	160103	1605010500	3311	N	3311	Thmei (Chey Otdam)	13.4525959139945	107.013707489794	758.00	2014	10	1.00	0.00	0.00	0.00	1.00	0.00	0.00	0.00	0.00	0.00	1.00	0.00	0.00	0.00	1.00	HF
Lumphat	Lumphat	160103	1605010600				Lumphat	13.451537	107.014387	826.00	2012	03	2.00	0.00	2.00	0.00	0.00	0.00	0.00	0.00	0.00	1.00	1.00	0.00	0.00	1.00	1.00	HF
Lumphat	Lumphat	160103	1605010600				Lumphat	13.451537	107.014387	826.00	2013	04	1.00	0.00	0.00	0.00	1.00	0.00	0.00	0.00	0.00	0.00	1.00	0.00	0.00	0.00	1.00	HF
Lumphat	Lumphat	160103	1605010600				Lumphat	13.451537	107.014387	826.00	2012	05	1.00	0.00	1.00	0.00	0.00	0.00	0.00	0.00	0.00	1.00	0.00	0.00	0.00	1.00	0.00	HF
Lumphat	Lumphat	160103	1605010600				Lumphat	13.451537	107.014387	826.00	2013	05	1.00	0.00	1.00	0.00	0.00	0.00	0.00	0.00	0.00	0.00	1.00	0.00	0.00	0.00	1.00	HF
Lumphat	Lumphat	160103	1605010600				Lumphat	13.451537	107.014387	826.00	2014	05	2.00	0.00	0.00	0.00	2.00	0.00	0.00	0.00	0.00	0.00	2.00	0.00	0.00	0.00	2.00	HF
Lumphat	Lumphat	160103	1605010600				Lumphat	13.451537	107.014387	826.00	2012	06	1.00	0.00	1.00	0.00	0.00	0.00	0.00	0.00	0.00	1.00	0.00	0.00	0.00	1.00	0.00	HF
Lumphat	Lumphat	160103	1605010600				Lumphat	13.451537	107.014387	826.00	2012	07	1.00	0.00	0.00	0.00	1.00	0.00	0.00	0.00	0.00	1.00	0.00	0.00	0.00	1.00	0.00	HF
Lumphat	Lumphat	160103	1605010600				Lumphat	13.451537	107.014387	826.00	2014	07	1.00	0.00	0.00	0.00	1.00	0.00	0.00	0.00	0.00	0.00	1.00	0.00	0.00	0.00	1.00	HF
Lumphat	Lumphat	160103	1605010600				Lumphat	13.451537	107.014387	826.00	2012	08	2.00	0.00	1.00	0.00	1.00	0.00	0.00	0.00	0.00	1.00	1.00	0.00	0.00	1.00	1.00	HF
Lumphat	Lumphat	160103	1605010600				Lumphat	13.451537	107.014387	826.00	2012	09	1.00	0.00	0.00	0.00	1.00	0.00	0.00	0.00	0.00	1.00	0.00	0.00	0.00	1.00	0.00	HF
Lumphat	Lumphat	160103	1605020100	3308	Y	3308	Sayas	13.4873723249023	107.030454902539	2721.00	2012	01	5.00	0.00	4.00	0.00	1.00	0.00	0.00	1.00	0.00	2.00	1.00	0.00	1.00	3.00	2.00	HF
Lumphat	Lumphat	160103	1605020100	3308	Y	3308	Sayas	13.4873723249023	107.030454902539	2721.00	2013	01	3.00	0.00	0.00	0.00	3.00	0.00	0.00	0.00	1.00	0.00	2.00	0.00	0.00	0.00	3.00	HF
Lumphat	Lumphat	160103	1605020100	3308	Y	3308	Sayas	13.4873723249023	107.030454902539	2721.00	2014	01	2.00	0.00	0.00	0.00	2.00	0.00	0.00	0.00	0.00	0.00	1.00	0.00	1.00	0.00	2.00	HF
Lumphat	Lumphat	160103	1605020100	3308	Y	3308	Sayas	13.4873723249023	107.030454902539	2721.00	2012	02	1.00	0.00	0.00	0.00	1.00	0.00	0.00	1.00	0.00	0.00	0.00	0.00	0.00	1.00	0.00	HF
Lumphat	Lumphat	160103	1605020100	3308	Y	3308	Sayas	13.4873723249023	107.030454902539	2721.00	2012	03	1.00	0.00	1.00	0.00	0.00	0.00	0.00	0.00	0.00	1.00	0.00	0.00	0.00	1.00	0.00	HF
Lumphat	Lumphat	160103	1605020100	3308	Y	3308	Sayas	13.4873723249023	107.030454902539	2721.00	2013	03	1.00	0.00	0.00	0.00	1.00	0.00	0.00	1.00	0.00	0.00	0.00	0.00	0.00	1.00	0.00	HF
Lumphat	Lumphat	160103	1605020100	3308	Y	3308	Sayas	13.4873723249023	107.030454902539	2721.00	2012	04	2.00	0.00	0.00	0.00	2.00	0.00	0.00	0.00	1.00	0.00	1.00	0.00	0.00	0.00	2.00	HF
Lumphat	Lumphat	160103	1605020100	3308	Y	3308	Sayas	13.4873723249023	107.030454902539	2721.00	2013	04	1.00	0.00	0.00	0.00	1.00	0.00	0.00	0.00	0.00	0.00	1.00	0.00	0.00	0.00	1.00	HF
Lumphat	Lumphat	160103	1605020100	3308	Y	3308	Sayas	13.4873723249023	107.030454902539	2721.00	2012	05	2.00	0.00	1.00	0.00	1.00	1.00	0.00	1.00	0.00	0.00	0.00	0.00	0.00	2.00	0.00	HF
Lumphat	Lumphat	160103	1605020100	3308	Y	3308	Sayas	13.4873723249023	107.030454902539	2721.00	2013	05	2.00	0.00	0.00	0.00	2.00	0.00	1.00	1.00	0.00	0.00	0.00	0.00	0.00	1.00	1.00	HF
Lumphat	Lumphat	160103	1605020100	3308	Y	3308	Sayas	13.4873723249023	107.030454902539	2721.00	2012	06	2.00	0.00	1.00	0.00	1.00	0.00	0.00	1.00	0.00	0.00	1.00	0.00	0.00	1.00	1.00	HF
Lumphat	Lumphat	160103	1605020100	3308	Y	3308	Sayas	13.4873723249023	107.030454902539	2721.00	2013	06	2.00	0.00	0.00	0.00	2.00	0.00	0.00	0.00	0.00	2.00	0.00	0.00	0.00	2.00	0.00	HF
Lumphat	Lumphat	160103	1605020100	3308	Y	3308	Sayas	13.4873723249023	107.030454902539	2721.00	2014	06	2.00	0.00	1.00	0.00	1.00	0.00	0.00	0.00	0.00	0.00	2.00	0.00	0.00	0.00	2.00	HF
Lumphat	Lumphat	160103	1605020100	3308	Y	3308	Sayas	13.4873723249023	107.030454902539	2721.00	2012	07	4.00	0.00	1.00	0.00	3.00	0.00	0.00	0.00	0.00	0.00	4.00	0.00	0.00	0.00	4.00	HF
Lumphat	Lumphat	160103	1605020100	3308	Y	3308	Sayas	13.4873723249023	107.030454902539	2721.00	2012	08	8.00	0.00	2.00	0.00	6.00	0.00	0.00	1.00	0.00	1.00	6.00	0.00	0.00	2.00	6.00	HF
Lumphat	Lumphat	160103	1605020100	3308	Y	3308	Sayas	13.4873723249023	107.030454902539	2721.00	2013	08	1.00	0.00	0.00	0.00	1.00	0.00	0.00	0.00	0.00	0.00	1.00	0.00	0.00	0.00	1.00	HF
Lumphat	Lumphat	160103	1605020100	3308	Y	3308	Sayas	13.4873723249023	107.030454902539	2721.00	2014	08	1.00	0.00	1.00	0.00	0.00	0.00	0.00	0.00	0.00	0.00	1.00	0.00	0.00	0.00	1.00	HF
Lumphat	Lumphat	160103	1605020100	3308	Y	3308	Sayas	13.4873723249023	107.030454902539	2721.00	2012	09	4.00	0.00	1.00	0.00	3.00	0.00	0.00	0.00	0.00	0.00	4.00	0.00	0.00	0.00	4.00	HF
Lumphat	Lumphat	160103	1605020100	3308	Y	3308	Sayas	13.4873723249023	107.030454902539	2721.00	2014	09	1.00	0.00	0.00	0.00	1.00	0.00	0.00	0.00	1.00	0.00	0.00	0.00	0.00	0.00	1.00	HF
Lumphat	Lumphat	160103	1605020100	3308	Y	3308	Sayas	13.4873723249023	107.030454902539	2721.00	2012	10	2.00	0.00	1.00	0.00	1.00	0.00	0.00	1.00	1.00	0.00	0.00	0.00	0.00	1.00	1.00	HF
Lumphat	Lumphat	160103	1605020100	3308	Y	3308	Sayas	13.4873723249023	107.030454902539	2721.00	2013	10	1.00	0.00	0.00	0.00	1.00	0.00	0.00	0.00	0.00	0.00	1.00	0.00	0.00	0.00	1.00	HF
Lumphat	Lumphat	160103	1605020100	3308	Y	3308	Sayas	13.4873723249023	107.030454902539	2721.00	2014	10	3.00	0.00	0.00	0.00	3.00	0.00	0.00	0.00	0.00	0.00	3.00	0.00	0.00	0.00	3.00	HF
Lumphat	Lumphat	160103	1605020100	3308	Y	3308	Sayas	13.4873723249023	107.030454902539	2721.00	2012	11	2.00	0.00	2.00	0.00	0.00	0.00	1.00	1.00	0.00	0.00	0.00	0.00	0.00	1.00	1.00	HF
Lumphat	Lumphat	160103	1605020100	3308	Y	3308	Sayas	13.4873723249023	107.030454902539	2721.00	2013	11	1.00	0.00	0.00	0.00	1.00	0.00	0.00	0.00	0.00	1.00	0.00	0.00	0.00	1.00	0.00	HF
Lumphat	Lumphat	160103	1605020100	3308	Y	3308	Sayas	13.4873723249023	107.030454902539	2721.00	2012	12	3.00	0.00	2.00	1.00	0.00	0.00	0.00	0.00	1.00	0.00	2.00	0.00	0.00	0.00	3.00	HF
Lumphat	Lumphat	160103	1605020200	3283	N	3283	Ka Laeng	13.5023130595875	107.057899047554	487.00	2013	01	2.00	0.00	0.00	0.00	2.00	0.00	0.00	0.00	0.00	1.00	1.00	0.00	0.00	1.00	1.00	HF
Lumphat	Lumphat	160103	1605020200	3283	N	3283	Ka Laeng	13.5023130595875	107.057899047554	487.00	2012	02	1.00	0.00	0.00	0.00	1.00	0.00	0.00	1.00	0.00	0.00	0.00	0.00	0.00	1.00	0.00	HF
Lumphat	Lumphat	160103	1605020200	3283	N	3283	Ka Laeng	13.5023130595875	107.057899047554	487.00	2013	04	2.00	0.00	0.00	0.00	2.00	0.00	0.00	0.00	0.00	1.00	1.00	0.00	0.00	1.00	1.00	HF
Lumphat	Lumphat	160103	1605020200	3283	N	3283	Ka Laeng	13.5023130595875	107.057899047554	487.00	2012	05	1.00	0.00	0.00	1.00	0.00	0.00	0.00	0.00	0.00	0.00	0.00	1.00	0.00	1.00	0.00	HF
Lumphat	Lumphat	160103	1605020200	3283	N	3283	Ka Laeng	13.5023130595875	107.057899047554	487.00	2012	06	1.00	0.00	0.00	0.00	1.00	0.00	0.00	0.00	0.00	0.00	1.00	0.00	0.00	0.00	1.00	HF
Lumphat	Lumphat	160103	1605020200	3283	N	3283	Ka Laeng	13.5023130595875	107.057899047554	487.00	2012	07	1.00	0.00	0.00	0.00	1.00	0.00	0.00	0.00	0.00	0.00	1.00	0.00	0.00	0.00	1.00	HF
Lumphat	Lumphat	160103	1605020200	3283	N	3283	Ka Laeng	13.5023130595875	107.057899047554	487.00	2012	08	1.00	0.00	0.00	0.00	1.00	0.00	0.00	0.00	0.00	0.00	1.00	0.00	0.00	0.00	1.00	HF
Lumphat	Lumphat	160103	1605020200	3283	N	3283	Ka Laeng	13.5023130595875	107.057899047554	487.00	2014	09	3.00	0.00	2.00	0.00	1.00	0.00	0.00	0.00	0.00	1.00	2.00	0.00	0.00	1.00	2.00	HF
Lumphat	Lumphat	160103	1605020200	3283	N	3283	Ka Laeng	13.5023130595875	107.057899047554	487.00	2012	11	3.00	0.00	0.00	0.00	3.00	0.00	0.00	0.00	0.00	1.00	2.00	0.00	0.00	1.00	2.00	HF
Lumphat	Lumphat	160103	1605020200	3283	N	3283	Ka Laeng	13.5023130595875	107.057899047554	487.00	2012	12	2.00	0.00	2.00	0.00	0.00	0.00	0.00	0.00	0.00	1.00	1.00	0.00	0.00	1.00	1.00	HF
Lumphat	Lumphat	160103	1605020300	3286	Y	3286	Ka Nang Ket	13.508685922627	107.066477963668	437.00	2012	06	1.00	0.00	1.00	0.00	0.00	0.00	0.00	0.00	1.00	0.00	0.00	0.00	0.00	0.00	1.00	HF
Lumphat	Lumphat	160103	1605020300	3286	Y	3286	Ka Nang Ket	13.508685922627	107.066477963668	437.00	2014	07	2.00	0.00	0.00	0.00	2.00	0.00	0.00	1.00	0.00	0.00	1.00	0.00	0.00	1.00	1.00	HF
Lumphat	Lumphat	160103	1605020300	3286	Y	3286	Ka Nang Ket	13.508685922627	107.066477963668	437.00	2013	09	1.00	0.00	0.00	0.00	1.00	0.00	0.00	0.00	0.00	1.00	0.00	0.00	0.00	1.00	0.00	HF
Lumphat	Lumphat	160103	1605020300	3286	Y	3286	Ka Nang Ket	13.508685922627	107.066477963668	437.00	2014	09	2.00	0.00	1.00	0.00	1.00	0.00	1.00	0.00	1.00	0.00	0.00	0.00	0.00	0.00	2.00	HF
Lumphat	Lumphat	160103	1605020300	3286	Y	3286	Ka Nang Ket	13.508685922627	107.066477963668	437.00	2013	10	1.00	0.00	1.00	0.00	0.00	0.00	1.00	0.00	0.00	0.00	0.00	0.00	0.00	0.00	1.00	HF
Lumphat	Lumphat	160103	1605020300	3286	Y	3286	Ka Nang Ket	13.508685922627	107.066477963668	437.00	2014	10	2.00	0.00	0.00	0.00	2.00	0.00	0.00	0.00	2.00	0.00	0.00	0.00	0.00	0.00	2.00	HF
Lumphat	Lumphat	160103	1605020300	3286	Y	3286	Ka Nang Ket	13.508685922627	107.066477963668	437.00	2013	11	1.00	0.00	0.00	0.00	1.00	0.00	0.00	0.00	0.00	0.00	0.00	1.00	0.00	1.00	0.00	HF
Lumphat	Lumphat	160103	1605030200				Ka Tueng	13.61297	106.940432	329.00	2012	09	1.00	0.00	1.00	0.00	0.00	0.00	0.00	0.00	0.00	0.00	1.00	0.00	0.00	0.00	1.00	HF
Lumphat	Lumphat	160103	1605030300	3290	Y	3290	Ka Tieng (Trapeang Chres)	13.6377418717269	106.952807965877	484.00	2013	01	2.00	0.00	1.00	0.00	1.00	0.00	0.00	0.00	0.00	0.00	2.00	0.00	0.00	0.00	2.00	HF
Lumphat	Lumphat	160103	1605040100				Ka Tieng (Lbang Pir)	13.641802	106.971915	622.00	2012	10	2.00	0.00	2.00	0.00	0.00	0.00	0.00	0.00	1.00	0.00	1.00	0.00	0.00	0.00	2.00	HF
Lumphat	Lumphat	160103	1605050100				Ul	13.580965	107.032705	524.00	2012	03	1.00	0.00	0.00	0.00	1.00	0.00	0.00	0.00	0.00	0.00	0.00	0.00	1.00	0.00	1.00	HF
Lumphat	Lumphat	160103	1605050100				Ul	13.580965	107.032705	524.00	2013	03	1.00	0.00	0.00	0.00	1.00	0.00	0.00	0.00	0.00	0.00	1.00	0.00	0.00	0.00	1.00	HF
Lumphat	Lumphat	160103	1605050100				Ul	13.580965	107.032705	524.00	2012	05	2.00	0.00	1.00	0.00	1.00	0.00	0.00	0.00	0.00	0.00	2.00	0.00	0.00	0.00	2.00	HF
Lumphat	Lumphat	160103	1605050100				Ul	13.580965	107.032705	524.00	2012	08	2.00	0.00	0.00	0.00	2.00	0.00	0.00	0.00	0.00	0.00	2.00	0.00	0.00	0.00	2.00	HF
Lumphat	Lumphat	160103	1605050200	3304	N	3304	Pruok	13.5730192514241	106.961441817916	1109.00	2013	01	1.00	0.00	0.00	0.00	1.00	0.00	0.00	0.00	0.00	0.00	1.00	0.00	0.00	0.00	1.00	HF
Lumphat	Lumphat	160103	1605050200	3304	N	3304	Pruok	13.5730192514241	106.961441817916	1109.00	2012	02	1.00	0.00	1.00	0.00	0.00	0.00	0.00	0.00	1.00	0.00	0.00	0.00	0.00	0.00	1.00	HF
Lumphat	Lumphat	160103	1605050200	3304	N	3304	Pruok	13.5730192514241	106.961441817916	1109.00	2013	03	2.00	0.00	0.00	0.00	2.00	0.00	0.00	0.00	0.00	1.00	1.00	0.00	0.00	1.00	1.00	HF
Lumphat	Lumphat	160103	1605050200	3304	N	3304	Pruok	13.5730192514241	106.961441817916	1109.00	2012	04	1.00	0.00	0.00	0.00	1.00	0.00	0.00	0.00	0.00	1.00	0.00	0.00	0.00	1.00	0.00	HF
Lumphat	Lumphat	160103	1605050200	3304	N	3304	Pruok	13.5730192514241	106.961441817916	1109.00	2014	05	1.00	0.00	0.00	0.00	1.00	0.00	1.00	0.00	0.00	0.00	0.00	0.00	0.00	0.00	1.00	HF
Lumphat	Lumphat	160103	1605050200	3304	N	3304	Pruok	13.5730192514241	106.961441817916	1109.00	2012	07	1.00	0.00	1.00	0.00	0.00	0.00	0.00	0.00	0.00	0.00	1.00	0.00	0.00	0.00	1.00	HF
Lumphat	Lumphat	160103	1605050200	3304	N	3304	Pruok	13.5730192514241	106.961441817916	1109.00	2014	07	3.00	0.00	1.00	0.00	2.00	1.00	0.00	1.00	0.00	0.00	1.00	0.00	0.00	2.00	1.00	HF
Lumphat	Lumphat	160103	1605050200	3304	N	3304	Pruok	13.5730192514241	106.961441817916	1109.00	2012	08	2.00	0.00	0.00	0.00	2.00	0.00	0.00	1.00	0.00	0.00	1.00	0.00	0.00	1.00	1.00	HF
Lumphat	Lumphat	160103	1605050200	3304	N	3304	Pruok	13.5730192514241	106.961441817916	1109.00	2013	08	1.00	0.00	0.00	0.00	1.00	0.00	0.00	0.00	0.00	1.00	0.00	0.00	0.00	1.00	0.00	HF
Lumphat	Lumphat	160103	1605050200	3304	N	3304	Pruok	13.5730192514241	106.961441817916	1109.00	2014	08	1.00	0.00	0.00	0.00	1.00	0.00	0.00	1.00	0.00	0.00	0.00	0.00	0.00	1.00	0.00	HF
Lumphat	Lumphat	160103	1605050200	3304	N	3304	Pruok	13.5730192514241	106.961441817916	1109.00	2012	09	1.00	0.00	1.00	0.00	0.00	0.00	0.00	0.00	0.00	0.00	1.00	0.00	0.00	0.00	1.00	HF
Lumphat	Lumphat	160103	1605050200	3304	N	3304	Pruok	13.5730192514241	106.961441817916	1109.00	2013	09	1.00	0.00	0.00	0.00	1.00	0.00	0.00	0.00	0.00	0.00	1.00	0.00	0.00	0.00	1.00	HF
Lumphat	Lumphat	160103	1605050200	3304	N	3304	Pruok	13.5730192514241	106.961441817916	1109.00	2012	10	3.00	0.00	0.00	0.00	3.00	0.00	0.00	0.00	0.00	1.00	2.00	0.00	0.00	1.00	2.00	HF
Lumphat	Lumphat	160103	1605050200	3304	N	3304	Pruok	13.5730192514241	106.961441817916	1109.00	2013	10	1.00	0.00	0.00	0.00	1.00	0.00	0.00	0.00	1.00	0.00	0.00	0.00	0.00	0.00	1.00	HF
Lumphat	Lumphat	160103	1605050200	3304	N	3304	Pruok	13.5730192514241	106.961441817916	1109.00	2014	10	1.00	0.00	0.00	0.00	1.00	0.00	0.00	0.00	0.00	0.00	1.00	0.00	0.00	0.00	1.00	HF
Lumphat	Lumphat	160103	1605050200	3304	N	3304	Pruok	13.5730192514241	106.961441817916	1109.00	2012	12	1.00	0.00	0.00	0.00	1.00	0.00	0.00	0.00	0.00	1.00	0.00	0.00	0.00	1.00	0.00	HF
Lumphat	Lumphat	160103	1605050202	3279	N	3279	Chamkar San	13.5966814553863	106.991950322266	253.00	2014	07	1.00	0.00	0.00	0.00	1.00	0.00	0.00	1.00	0.00	0.00	0.00	0.00	0.00	1.00	0.00	HF
Lumphat	Lumphat	160103	1605050202	3279	N	3279	Chamkar San	13.5966814553863	106.991950322266	253.00	2013	08	2.00	0.00	0.00	0.00	2.00	0.00	0.00	0.00	1.00	1.00	0.00	0.00	0.00	1.00	1.00	HF
Lumphat	Lumphat	160103	1605050202	3279	N	3279	Chamkar San	13.5966814553863	106.991950322266	253.00	2014	08	2.00	0.00	0.00	0.00	2.00	0.00	0.00	0.00	0.00	0.00	2.00	0.00	0.00	0.00	2.00	HF
Lumphat	Lumphat	160103	1605050202	3279	N	3279	Chamkar San	13.5966814553863	106.991950322266	253.00	2013	09	1.00	0.00	0.00	0.00	1.00	0.00	0.00	0.00	1.00	0.00	0.00	0.00	0.00	0.00	1.00	HF
Lumphat	Lumphat	160103	1605050202	3279	N	3279	Chamkar San	13.5966814553863	106.991950322266	253.00	2014	09	5.00	0.00	2.00	0.00	3.00	0.00	0.00	1.00	2.00	1.00	1.00	0.00	0.00	2.00	3.00	HF
Lumphat	Lumphat	160103	1605050202	3279	N	3279	Chamkar San	13.5966814553863	106.991950322266	253.00	2014	10	3.00	0.00	1.00	0.00	2.00	0.00	0.00	1.00	1.00	0.00	1.00	0.00	0.00	1.00	2.00	HF
Lumphat	Lumphat	160103	1605050202	3279	N	3279	Chamkar San	13.5966814553863	106.991950322266	253.00	2013	12	1.00	0.00	0.00	0.00	1.00	0.00	0.00	0.00	0.00	1.00	0.00	0.00	0.00	1.00	0.00	HF
Lumphat	Lumphat	160103	1605050300	3371	N	3371	Pa Tang	13.5480551077812	107.024068797402	2097.00	2012	01	3.00	0.00	0.00	0.00	3.00	0.00	0.00	0.00	1.00	0.00	2.00	0.00	0.00	0.00	3.00	HF
Lumphat	Lumphat	160103	1605050300	3371	N	3371	Pa Tang	13.5480551077812	107.024068797402	2097.00	2013	01	3.00	0.00	1.00	0.00	2.00	0.00	0.00	0.00	1.00	1.00	1.00	0.00	0.00	1.00	2.00	HF
Lumphat	Lumphat	160103	1605050300	3371	N	3371	Pa Tang	13.5480551077812	107.024068797402	2097.00	2012	02	2.00	0.00	0.00	0.00	2.00	0.00	0.00	0.00	1.00	0.00	1.00	0.00	0.00	0.00	2.00	HF
Lumphat	Lumphat	160103	1605050300	3371	N	3371	Pa Tang	13.5480551077812	107.024068797402	2097.00	2012	03	2.00	0.00	1.00	0.00	1.00	0.00	0.00	0.00	0.00	0.00	2.00	0.00	0.00	0.00	2.00	HF
Lumphat	Lumphat	160103	1605050300	3371	N	3371	Pa Tang	13.5480551077812	107.024068797402	2097.00	2013	03	1.00	0.00	0.00	0.00	1.00	0.00	0.00	1.00	0.00	0.00	0.00	0.00	0.00	1.00	0.00	HF
Lumphat	Lumphat	160103	1605050300	3371	N	3371	Pa Tang	13.5480551077812	107.024068797402	2097.00	2012	04	1.00	0.00	0.00	0.00	1.00	0.00	0.00	0.00	0.00	0.00	1.00	0.00	0.00	0.00	1.00	HF
Lumphat	Lumphat	160103	1605050300	3371	N	3371	Pa Tang	13.5480551077812	107.024068797402	2097.00	2013	04	1.00	0.00	0.00	0.00	1.00	0.00	0.00	1.00	0.00	0.00	0.00	0.00	0.00	1.00	0.00	HF
Lumphat	Lumphat	160103	1605050300	3371	N	3371	Pa Tang	13.5480551077812	107.024068797402	2097.00	2012	05	2.00	0.00	0.00	0.00	2.00	0.00	0.00	0.00	1.00	1.00	0.00	0.00	0.00	1.00	1.00	HF
Lumphat	Lumphat	160103	1605050300	3371	N	3371	Pa Tang	13.5480551077812	107.024068797402	2097.00	2014	06	1.00	0.00	0.00	0.00	1.00	0.00	0.00	0.00	0.00	0.00	1.00	0.00	0.00	0.00	1.00	HF
Lumphat	Lumphat	160103	1605050300	3371	N	3371	Pa Tang	13.5480551077812	107.024068797402	2097.00	2012	07	1.00	0.00	1.00	0.00	0.00	0.00	0.00	0.00	0.00	0.00	1.00	0.00	0.00	0.00	1.00	HF
Lumphat	Lumphat	160103	1605050300	3371	N	3371	Pa Tang	13.5480551077812	107.024068797402	2097.00	2012	08	3.00	0.00	2.00	0.00	1.00	1.00	0.00	1.00	1.00	0.00	0.00	0.00	0.00	2.00	1.00	HF
Lumphat	Lumphat	160103	1605050300	3371	N	3371	Pa Tang	13.5480551077812	107.024068797402	2097.00	2014	08	2.00	0.00	0.00	0.00	2.00	0.00	0.00	1.00	0.00	1.00	0.00	0.00	0.00	2.00	0.00	HF
Lumphat	Lumphat	160103	1605050300	3371	N	3371	Pa Tang	13.5480551077812	107.024068797402	2097.00	2012	09	1.00	0.00	1.00	0.00	0.00	0.00	0.00	0.00	0.00	0.00	1.00	0.00	0.00	0.00	1.00	HF
Lumphat	Lumphat	160103	1605050300	3371	N	3371	Pa Tang	13.5480551077812	107.024068797402	2097.00	2013	09	2.00	0.00	1.00	0.00	1.00	0.00	0.00	0.00	0.00	2.00	0.00	0.00	0.00	2.00	0.00	HF
Lumphat	Lumphat	160103	1605050300	3371	N	3371	Pa Tang	13.5480551077812	107.024068797402	2097.00	2014	09	3.00	0.00	0.00	0.00	3.00	0.00	0.00	1.00	0.00	0.00	2.00	0.00	0.00	1.00	2.00	HF
Lumphat	Lumphat	160103	1605050300	3371	N	3371	Pa Tang	13.5480551077812	107.024068797402	2097.00	2012	10	3.00	0.00	1.00	0.00	2.00	0.00	0.00	1.00	1.00	0.00	1.00	0.00	0.00	1.00	2.00	HF
Lumphat	Lumphat	160103	1605050300	3371	N	3371	Pa Tang	13.5480551077812	107.024068797402	2097.00	2013	10	1.00	0.00	1.00	0.00	0.00	1.00	0.00	0.00	0.00	0.00	0.00	0.00	0.00	1.00	0.00	HF
Lumphat	Lumphat	160103	1605050300	3371	N	3371	Pa Tang	13.5480551077812	107.024068797402	2097.00	2014	10	2.00	0.00	0.00	0.00	2.00	0.00	0.00	1.00	1.00	0.00	0.00	0.00	0.00	1.00	1.00	HF
Lumphat	Lumphat	160103	1605050300	3371	N	3371	Pa Tang	13.5480551077812	107.024068797402	2097.00	2012	11	2.00	0.00	2.00	0.00	0.00	0.00	0.00	0.00	0.00	1.00	1.00	0.00	0.00	1.00	1.00	HF
Lumphat	Lumphat	160103	1605050300	3371	N	3371	Pa Tang	13.5480551077812	107.024068797402	2097.00	2012	12	2.00	0.00	0.00	0.00	2.00	0.00	0.00	1.00	0.00	0.00	1.00	0.00	0.00	1.00	1.00	HF
Lumphat	Lumphat	160103	1605050300	3371	N	3371	Pa Tang	13.5480551077812	107.024068797402	2097.00	2013	12	1.00	0.00	0.00	0.00	1.00	0.00	0.00	0.00	0.00	0.00	1.00	0.00	0.00	0.00	1.00	HF
Lumphat	Lumphat	160103	1605050400	3280	Y	3280	Chang Ra	13.6588977398647	107.065608034767	585.00	2012	05	1.00	0.00	1.00	0.00	0.00	1.00	0.00	0.00	0.00	0.00	0.00	0.00	0.00	1.00	0.00	HF
Lumphat	Lumphat	160103	1605050600								2013	01	1.00	0.00	1.00	0.00	0.00	0.00	0.00	1.00	0.00	0.00	0.00	0.00	0.00	1.00	0.00	HF
Lumphat	Lumphat	160103	1605050600								2012	02	1.00	0.00	1.00	0.00	0.00	0.00	0.00	0.00	0.00	1.00	0.00	0.00	0.00	1.00	0.00	HF
Lumphat	Lumphat	160103	1605050600								2012	03	3.00	0.00	3.00	0.00	0.00	1.00	0.00	0.00	2.00	0.00	0.00	0.00	0.00	1.00	2.00	HF
Lumphat	Lumphat	160103	1605050600								2012	05	1.00	0.00	0.00	0.00	1.00	0.00	0.00	0.00	0.00	1.00	0.00	0.00	0.00	1.00	0.00	HF
Lumphat	Lumphat	160103	1605050600								2012	10	1.00	0.00	1.00	0.00	0.00	0.00	0.00	1.00	0.00	0.00	0.00	0.00	0.00	1.00	0.00	HF
Lumphat	Lumphat	160103	1605050600								2012	11	1.00	0.00	1.00	0.00	0.00	0.00	0.00	0.00	0.00	0.00	1.00	0.00	0.00	0.00	1.00	HF
Lumphat	Lumphat	160103	1605050600								2012	12	1.00	0.00	1.00	0.00	0.00	0.00	0.00	0.00	0.00	0.00	1.00	0.00	0.00	0.00	1.00	HF
Lumphat	Lumphat	160103	1605060100				Thmei (Seda)	13.508944	107.175805	707.00	2013	01	1.00	0.00	1.00	0.00	0.00	0.00	0.00	0.00	0.00	0.00	1.00	0.00	0.00	0.00	1.00	HF
Lumphat	Lumphat	160103	1605060200				Pa Tat	13.583191	107.209723	334.00	2013	01	1.00	0.00	0.00	0.00	1.00	0.00	0.00	0.00	0.00	1.00	0.00	0.00	0.00	1.00	0.00	HF
Lumphat	Lumphat	160103	1605060200				Pa Tat	13.583191	107.209723	334.00	2013	03	1.00	0.00	0.00	0.00	1.00	0.00	0.00	0.00	0.00	1.00	0.00	0.00	0.00	1.00	0.00	HF
Lumphat	Lumphat	160103	1605060200				Pa Tat	13.583191	107.209723	334.00	2012	04	1.00	0.00	0.00	0.00	1.00	0.00	0.00	0.00	0.00	0.00	1.00	0.00	0.00	0.00	1.00	HF
Lumphat	Lumphat	160103	1605060200				Pa Tat	13.583191	107.209723	334.00	2012	05	2.00	0.00	0.00	0.00	2.00	0.00	0.00	0.00	0.00	1.00	1.00	0.00	0.00	1.00	1.00	HF
Lumphat	Lumphat	160103	1605060200				Pa Tat	13.583191	107.209723	334.00	2013	05	1.00	0.00	0.00	0.00	1.00	0.00	0.00	0.00	0.00	0.00	1.00	0.00	0.00	0.00	1.00	HF
Lumphat	Lumphat	160103	1605060200				Pa Tat	13.583191	107.209723	334.00	2012	06	3.00	0.00	2.00	0.00	1.00	0.00	0.00	0.00	0.00	0.00	3.00	0.00	0.00	0.00	3.00	HF
Lumphat	Lumphat	160103	1605060200				Pa Tat	13.583191	107.209723	334.00	2013	06	1.00	0.00	0.00	0.00	1.00	0.00	0.00	0.00	0.00	0.00	1.00	0.00	0.00	0.00	1.00	HF
Lumphat	Lumphat	160103	1605060200				Pa Tat	13.583191	107.209723	334.00	2012	07	4.00	0.00	1.00	0.00	3.00	0.00	0.00	1.00	0.00	2.00	1.00	0.00	0.00	3.00	1.00	HF
Lumphat	Lumphat	160103	1605060200				Pa Tat	13.583191	107.209723	334.00	2013	07	1.00	0.00	0.00	0.00	1.00	0.00	0.00	0.00	0.00	0.00	1.00	0.00	0.00	0.00	1.00	HF
Lumphat	Lumphat	160103	1605060200				Pa Tat	13.583191	107.209723	334.00	2012	08	4.00	0.00	0.00	0.00	4.00	0.00	0.00	0.00	0.00	2.00	2.00	0.00	0.00	2.00	2.00	HF
Lumphat	Lumphat	160103	1605060200				Pa Tat	13.583191	107.209723	334.00	2012	09	4.00	0.00	1.00	0.00	3.00	0.00	0.00	1.00	0.00	2.00	1.00	0.00	0.00	3.00	1.00	HF
Lumphat	Lumphat	160103	1605060200				Pa Tat	13.583191	107.209723	334.00	2012	10	3.00	0.00	0.00	0.00	3.00	0.00	0.00	0.00	0.00	1.00	2.00	0.00	0.00	1.00	2.00	HF
Lumphat	Lumphat	160103	1605060200				Pa Tat	13.583191	107.209723	334.00	2012	11	1.00	0.00	1.00	0.00	0.00	0.00	1.00	0.00	0.00	0.00	0.00	0.00	0.00	0.00	1.00	HF
Lumphat	Lumphat	160103	1605060200				Pa Tat	13.583191	107.209723	334.00	2012	12	1.00	0.00	0.00	0.00	1.00	0.00	1.00	0.00	0.00	0.00	0.00	0.00	0.00	0.00	1.00	HF
Lumphat	Lumphat	160103	1605060300				Kaeng Sann	13.532541	107.213022	471.00	2013	01	2.00	0.00	0.00	0.00	2.00	0.00	0.00	0.00	0.00	0.00	2.00	0.00	0.00	0.00	2.00	HF
Lumphat	Lumphat	160103	1605060300				Kaeng Sann	13.532541	107.213022	471.00	2014	09	2.00	0.00	0.00	0.00	2.00	0.00	0.00	0.00	0.00	0.00	2.00	0.00	0.00	0.00	2.00	HF
Lumphat	Lumphat	160103	1605060600				Nang Hai	13.516318	107.143767	608.00	2013	01	1.00	0.00	1.00	0.00	0.00	0.00	0.00	0.00	0.00	0.00	1.00	0.00	0.00	0.00	1.00	HF
Lumphat	Lumphat	160103	1605060700				Sakmotr Kraom	13.311937	107.303666	1356.00	2013	04	1.00	0.00	0.00	0.00	1.00	0.00	0.00	0.00	0.00	0.00	1.00	0.00	0.00	0.00	1.00	HF
Bar Kaev	Lung Khung	160123	1603040100				Lung Khung	13.663012	107.14857	1650.00	2012	01	5.00	0.00	5.00	0.00	0.00	0.00	0.00	0.00	0.00	2.00	2.00	0.00	1.00	2.00	3.00	HF
Bar Kaev	Lung Khung	160123	1603040100				Lung Khung	13.663012	107.14857	1650.00	2013	05	2.00	0.00	2.00	0.00	0.00	0.00	0.00	0.00	0.00	1.00	1.00	0.00	0.00	1.00	1.00	HF
Bar Kaev	Lung Khung	160123	1603040100				Lung Khung	13.663012	107.14857	1650.00	2013	08	1.00	0.00	1.00	0.00	0.00	0.00	0.00	0.00	0.00	0.00	1.00	0.00	0.00	0.00	1.00	HF
Bar Kaev	Lung Khung	160123	1603040100				Lung Khung	13.663012	107.14857	1650.00	2013	10	1.00	0.00	0.00	0.00	1.00	0.00	0.00	0.00	0.00	1.00	0.00	0.00	0.00	1.00	0.00	HF
Bar Kaev	Lung Khung	160123	1603040100				Lung Khung	13.663012	107.14857	1650.00	2013	11	1.00	0.00	0.00	0.00	1.00	0.00	0.00	0.00	0.00	1.00	0.00	0.00	0.00	1.00	0.00	HF
Bar Kaev	Lung Khung	160123	1603040100				Lung Khung	13.663012	107.14857	1650.00	2014	12	1.00	0.00	1.00	0.00	0.00	0.00	0.00	0.00	0.00	0.00	1.00	0.00	0.00	0.00	1.00	HF
Bar Kaev	Lung Khung	160123	1603040200				Pa Ar (Lung Khung)	13.624916	107.125944	582.00	2012	01	3.00	0.00	3.00	0.00	0.00	0.00	0.00	0.00	0.00	1.00	2.00	0.00	0.00	1.00	2.00	HF
Bar Kaev	Lung Khung	160123	1603060300	3192	Y	3192	Lut	13.7130029072219	107.149221936115	923.00	2014	06	1.00	0.00	1.00	0.00	0.00	0.00	0.00	0.00	0.00	1.00	0.00	0.00	0.00	1.00	0.00	HF
Anduong Meas	Nhang	160129	1601010500								2012	01	3.00	0.00	2.00	1.00	0.00	0.00	0.00	0.00	0.00	2.00	1.00	0.00	0.00	2.00	1.00	HF
Anduong Meas	Nhang	160129	1601010500								2012	10	2.00	0.00	0.00	1.00	1.00	0.00	0.00	0.00	0.00	1.00	1.00	0.00	0.00	1.00	1.00	HF
Anduong Meas	Nhang	160129	1601010500								2012	11	2.00	0.00	0.00	1.00	1.00	0.00	0.00	0.00	0.00	1.00	1.00	0.00	0.00	1.00	1.00	HF
Anduong Meas	Nhang	160129	1601010500								2012	12	3.00	0.00	0.00	2.00	1.00	0.00	0.00	0.00	0.00	0.00	3.00	0.00	0.00	0.00	3.00	HF
Anduong Meas	Nhang	160129	1601030100	3131	N	3131	Ka Chout	13.9110637318156	107.326487227913	588.00	2012	01	1.00	0.00	0.00	0.00	1.00	0.00	0.00	0.00	0.00	0.00	1.00	0.00	0.00	0.00	1.00	HF
Anduong Meas	Nhang	160129	1601030100	3131	N	3131	Ka Chout	13.9110637318156	107.326487227913	588.00	2012	02	3.00	0.00	1.00	1.00	1.00	0.00	0.00	0.00	0.00	2.00	1.00	0.00	0.00	2.00	1.00	HF
Anduong Meas	Nhang	160129	1601030100	3131	N	3131	Ka Chout	13.9110637318156	107.326487227913	588.00	2013	04	1.00	0.00	0.00	0.00	1.00	0.00	0.00	0.00	0.00	0.00	1.00	0.00	0.00	0.00	1.00	HF
Anduong Meas	Nhang	160129	1601030100	3131	N	3131	Ka Chout	13.9110637318156	107.326487227913	588.00	2013	05	1.00	0.00	1.00	0.00	0.00	0.00	0.00	0.00	0.00	0.00	1.00	0.00	0.00	0.00	1.00	HF
Anduong Meas	Nhang	160129	1601030100	3131	N	3131	Ka Chout	13.9110637318156	107.326487227913	588.00	2012	07	1.00	0.00	0.00	0.00	1.00	0.00	0.00	0.00	1.00	0.00	0.00	0.00	0.00	0.00	1.00	HF
Anduong Meas	Nhang	160129	1601030100	3131	N	3131	Ka Chout	13.9110637318156	107.326487227913	588.00	2013	09	1.00	0.00	1.00	0.00	0.00	0.00	0.00	0.00	0.00	0.00	1.00	0.00	0.00	0.00	1.00	HF
Anduong Meas	Nhang	160129	1601030100	3131	N	3131	Ka Chout	13.9110637318156	107.326487227913	588.00	2012	10	1.00	0.00	0.00	1.00	0.00	0.00	0.00	0.00	1.00	0.00	0.00	0.00	0.00	0.00	1.00	HF
Anduong Meas	Nhang	160129	1601030100	3131	N	3131	Ka Chout	13.9110637318156	107.326487227913	588.00	2012	12	1.00	0.00	1.00	0.00	0.00	0.00	0.00	0.00	1.00	0.00	0.00	0.00	0.00	0.00	1.00	HF
Anduong Meas	Nhang	160129	1601030200	3146	N	3146	Nay	13.9244670649172	107.341181134531	322.00	2012	01	2.00	0.00	0.00	1.00	1.00	0.00	0.00	0.00	0.00	2.00	0.00	0.00	0.00	2.00	0.00	HF
Anduong Meas	Nhang	160129	1601030200	3146	N	3146	Nay	13.9244670649172	107.341181134531	322.00	2012	03	1.00	0.00	1.00	0.00	0.00	0.00	0.00	0.00	1.00	0.00	0.00	0.00	0.00	0.00	1.00	HF
Anduong Meas	Nhang	160129	1601030200	3146	N	3146	Nay	13.9244670649172	107.341181134531	322.00	2013	07	1.00	0.00	0.00	0.00	1.00	0.00	0.00	1.00	0.00	0.00	0.00	0.00	0.00	1.00	0.00	HF
Anduong Meas	Nhang	160129	1601030200	3146	N	3146	Nay	13.9244670649172	107.341181134531	322.00	2012	10	3.00	0.00	0.00	0.00	3.00	0.00	0.00	0.00	3.00	0.00	0.00	0.00	0.00	0.00	3.00	HF
Anduong Meas	Nhang	160129	1601030200	3146	N	3146	Nay	13.9244670649172	107.341181134531	322.00	2012	12	1.00	0.00	0.00	0.00	1.00	0.00	1.00	0.00	0.00	0.00	0.00	0.00	0.00	0.00	1.00	HF
Anduong Meas	Nhang	160129	1601030300	3145	N	3145	Muoy	13.9695243476861	107.3206614602	390.00	2012	01	5.00	0.00	2.00	2.00	1.00	1.00	0.00	4.00	0.00	0.00	0.00	0.00	0.00	5.00	0.00	HF
Anduong Meas	Nhang	160129	1601030300	3145	N	3145	Muoy	13.9695243476861	107.3206614602	390.00	2012	02	5.00	0.00	3.00	0.00	2.00	0.00	0.00	3.00	0.00	2.00	0.00	0.00	0.00	5.00	0.00	HF
Anduong Meas	Nhang	160129	1601030300	3145	N	3145	Muoy	13.9695243476861	107.3206614602	390.00	2014	02	1.00	0.00	0.00	0.00	1.00	0.00	0.00	0.00	1.00	0.00	0.00	0.00	0.00	0.00	1.00	HF
Anduong Meas	Nhang	160129	1601030300	3145	N	3145	Muoy	13.9695243476861	107.3206614602	390.00	2012	03	1.00	0.00	1.00	0.00	0.00	0.00	0.00	1.00	0.00	0.00	0.00	0.00	0.00	1.00	0.00	HF
Anduong Meas	Nhang	160129	1601030300	3145	N	3145	Muoy	13.9695243476861	107.3206614602	390.00	2013	04	1.00	0.00	1.00	0.00	0.00	0.00	0.00	0.00	1.00	0.00	0.00	0.00	0.00	0.00	1.00	HF
Anduong Meas	Nhang	160129	1601030300	3145	N	3145	Muoy	13.9695243476861	107.3206614602	390.00	2014	06	1.00	0.00	0.00	0.00	1.00	0.00	0.00	0.00	1.00	0.00	0.00	0.00	0.00	0.00	1.00	HF
Anduong Meas	Nhang	160129	1601030300	3145	N	3145	Muoy	13.9695243476861	107.3206614602	390.00	2012	08	1.00	0.00	1.00	0.00	0.00	0.00	0.00	0.00	0.00	1.00	0.00	0.00	0.00	1.00	0.00	HF
Anduong Meas	Nhang	160129	1601030300	3145	N	3145	Muoy	13.9695243476861	107.3206614602	390.00	2012	12	3.00	0.00	0.00	3.00	0.00	0.00	0.00	1.00	1.00	0.00	1.00	0.00	0.00	1.00	2.00	HF
Anduong Meas	Nhang	160129	1601030300	3145	N	3145	Muoy	13.9695243476861	107.3206614602	390.00	2014	12	1.00	0.00	0.00	1.00	0.00	0.00	1.00	0.00	0.00	0.00	0.00	0.00	0.00	0.00	1.00	HF
Anduong Meas	Nhang	160129	1601030400	3150	Y	3150	Peaeng	13.9796559700254	107.327905897312	245.00	2012	01	2.00	0.00	2.00	0.00	0.00	0.00	0.00	1.00	0.00	1.00	0.00	0.00	0.00	2.00	0.00	HF
Anduong Meas	Nhang	160129	1601030400	3150	Y	3150	Peaeng	13.9796559700254	107.327905897312	245.00	2013	01	1.00	0.00	1.00	0.00	0.00	0.00	1.00	0.00	0.00	0.00	0.00	0.00	0.00	0.00	1.00	HF
Anduong Meas	Nhang	160129	1601030400	3150	Y	3150	Peaeng	13.9796559700254	107.327905897312	245.00	2012	02	1.00	0.00	1.00	0.00	0.00	1.00	0.00	0.00	0.00	0.00	0.00	0.00	0.00	1.00	0.00	HF
Anduong Meas	Nhang	160129	1601030400	3150	Y	3150	Peaeng	13.9796559700254	107.327905897312	245.00	2012	03	1.00	0.00	1.00	0.00	0.00	0.00	0.00	0.00	0.00	0.00	1.00	0.00	0.00	0.00	1.00	HF
Anduong Meas	Nhang	160129	1601030400	3150	Y	3150	Peaeng	13.9796559700254	107.327905897312	245.00	2012	05	1.00	0.00	0.00	0.00	1.00	0.00	0.00	0.00	0.00	0.00	1.00	0.00	0.00	0.00	1.00	HF
Anduong Meas	Nhang	160129	1601030400	3150	Y	3150	Peaeng	13.9796559700254	107.327905897312	245.00	2013	05	1.00	0.00	0.00	0.00	1.00	0.00	0.00	0.00	0.00	1.00	0.00	0.00	0.00	1.00	0.00	HF
Anduong Meas	Nhang	160129	1601030400	3150	Y	3150	Peaeng	13.9796559700254	107.327905897312	245.00	2012	06	2.00	0.00	0.00	1.00	1.00	0.00	1.00	0.00	0.00	0.00	1.00	0.00	0.00	0.00	2.00	HF
Anduong Meas	Nhang	160129	1601030400	3150	Y	3150	Peaeng	13.9796559700254	107.327905897312	245.00	2012	08	5.00	0.00	5.00	0.00	0.00	0.00	1.00	0.00	1.00	1.00	1.00	0.00	1.00	1.00	4.00	HF
Anduong Meas	Nhang	160129	1601030400	3150	Y	3150	Peaeng	13.9796559700254	107.327905897312	245.00	2012	09	1.00	0.00	0.00	1.00	0.00	0.00	0.00	1.00	0.00	0.00	0.00	0.00	0.00	1.00	0.00	HF
Anduong Meas	Nhang	160129	1601030400	3150	Y	3150	Peaeng	13.9796559700254	107.327905897312	245.00	2012	12	3.00	0.00	0.00	2.00	1.00	1.00	0.00	1.00	0.00	0.00	1.00	0.00	0.00	2.00	1.00	HF
Anduong Meas	Nhang	160129	1601030500	3122	N	3122	Chang	14.0233282050713	107.349898714852	450.00	2012	01	4.00	0.00	4.00	0.00	0.00	1.00	1.00	0.00	1.00	0.00	1.00	0.00	0.00	1.00	3.00	HF
Anduong Meas	Nhang	160129	1601030500	3122	N	3122	Chang	14.0233282050713	107.349898714852	450.00	2012	02	6.00	0.00	4.00	2.00	0.00	0.00	4.00	0.00	1.00	0.00	1.00	0.00	0.00	0.00	6.00	HF
Anduong Meas	Nhang	160129	1601030500	3122	N	3122	Chang	14.0233282050713	107.349898714852	450.00	2013	02	2.00	0.00	2.00	0.00	0.00	1.00	0.00	0.00	0.00	0.00	1.00	0.00	0.00	1.00	1.00	HF
Anduong Meas	Nhang	160129	1601030500	3122	N	3122	Chang	14.0233282050713	107.349898714852	450.00	2013	04	2.00	0.00	0.00	0.00	2.00	0.00	0.00	1.00	0.00	0.00	1.00	0.00	0.00	1.00	1.00	HF
Anduong Meas	Nhang	160129	1601030500	3122	N	3122	Chang	14.0233282050713	107.349898714852	450.00	2014	04	1.00	0.00	0.00	0.00	1.00	0.00	0.00	0.00	0.00	0.00	1.00	0.00	0.00	0.00	1.00	HF
Anduong Meas	Nhang	160129	1601030500	3122	N	3122	Chang	14.0233282050713	107.349898714852	450.00	2012	06	2.00	0.00	1.00	1.00	0.00	0.00	0.00	0.00	1.00	0.00	0.00	0.00	1.00	0.00	2.00	HF
Anduong Meas	Nhang	160129	1601030500	3122	N	3122	Chang	14.0233282050713	107.349898714852	450.00	2014	06	1.00	0.00	1.00	0.00	0.00	0.00	1.00	0.00	0.00	0.00	0.00	0.00	0.00	0.00	1.00	HF
Anduong Meas	Nhang	160129	1601030500	3122	N	3122	Chang	14.0233282050713	107.349898714852	450.00	2012	07	1.00	0.00	1.00	0.00	0.00	0.00	0.00	0.00	0.00	0.00	1.00	0.00	0.00	0.00	1.00	HF
Anduong Meas	Nhang	160129	1601030500	3122	N	3122	Chang	14.0233282050713	107.349898714852	450.00	2012	08	1.00	0.00	0.00	1.00	0.00	0.00	0.00	1.00	0.00	0.00	0.00	0.00	0.00	1.00	0.00	HF
Anduong Meas	Nhang	160129	1601030500	3122	N	3122	Chang	14.0233282050713	107.349898714852	450.00	2013	08	1.00	0.00	1.00	0.00	0.00	0.00	0.00	0.00	0.00	0.00	0.00	0.00	1.00	0.00	1.00	HF
Anduong Meas	Nhang	160129	1601030500	3122	N	3122	Chang	14.0233282050713	107.349898714852	450.00	2014	08	7.00	0.00	0.00	5.00	2.00	0.00	0.00	1.00	3.00	1.00	0.00	0.00	2.00	2.00	5.00	HF
Anduong Meas	Nhang	160129	1601030500	3122	N	3122	Chang	14.0233282050713	107.349898714852	450.00	2012	09	1.00	0.00	0.00	1.00	0.00	0.00	0.00	0.00	0.00	0.00	1.00	0.00	0.00	0.00	1.00	HF
Anduong Meas	Nhang	160129	1601030500	3122	N	3122	Chang	14.0233282050713	107.349898714852	450.00	2012	11	2.00	0.00	0.00	1.00	1.00	0.00	0.00	1.00	1.00	0.00	0.00	0.00	0.00	1.00	1.00	HF
Anduong Meas	Nhang	160129	1601030500	3122	N	3122	Chang	14.0233282050713	107.349898714852	450.00	2013	11	2.00	0.00	2.00	0.00	0.00	1.00	0.00	0.00	0.00	0.00	1.00	0.00	0.00	1.00	1.00	HF
Anduong Meas	Nhang	160129	1601030500	3122	N	3122	Chang	14.0233282050713	107.349898714852	450.00	2014	11	2.00	0.00	0.00	1.00	1.00	0.00	0.00	0.00	1.00	1.00	0.00	0.00	0.00	1.00	1.00	HF
Anduong Meas	Nhang	160129	1601030500	3122	N	3122	Chang	14.0233282050713	107.349898714852	450.00	2012	12	3.00	0.00	2.00	0.00	1.00	0.00	1.00	0.00	1.00	1.00	0.00	0.00	0.00	1.00	2.00	HF
Anduong Meas	Nhang	160129	1601030500	3122	N	3122	Chang	14.0233282050713	107.349898714852	450.00	2014	12	2.00	0.00	0.00	2.00	0.00	0.00	0.00	0.00	1.00	0.00	0.00	0.00	1.00	0.00	2.00	HF
[truncated: 25,443 more rows]
